# Supplementary material for: PAI1 is a Marker of Bad Prognosis in Rectal Cancer but Predicts a Better Response to Treatment with PIM Inhibitor AZD1208
Source: Cells. 2020 Apr 25;9(5):1071. doi: 10.3390/cells9051071 (PMC7291071; doi:10.3390/cells9051071)
Supplement: Supplementary file 1 [file cells-09-01071-s001.zip]

Archive with 5 entries (4 files):
- Munoz-Galvan_Supplementary_Material.pdf
- __MACOSX/
- __MACOSX/._Munoz-Galvan_Supplementary_Material.pdf
- Munoz-Galvan_Supplementary_Dataset.xlsx
- __MACOSX/._Munoz-Galvan_Supplementary_Dataset.xlsx
