# Supplementary material for: PAI1 is a Marker of Bad Prognosis in Rectal Cancer but Predicts a Better Response to Treatment with PIM Inhibitor AZD1208
Source: Cells. 2020 Apr 25;9(5):1071. doi: 10.3390/cells9051071 (PMC7291071; doi:10.3390/cells9051071)
Supplement: Supplementary file 1 [file cells-09-01071-s001.zip › Munoz-Galvan_Supplementary_Dataset.xlsx]

## Sheet: GO_BP_Chart_PAI1
Category	Term	Count	%	PValue	-log p-value	Genes	List Total	Pop Hits	Pop Total	Fold Enrichment	Bonferroni	Benjamini	FDR
GOTERM_BP_DIRECT	GO:0007155~cell adhesion	180	7.60456	1.02718e-50	49.9884	ENSG00000138650, ENSG00000161640, ENSG00000275302, ENSG00000138448, ENSG00000084636, ENSG00000007908, ENSG00000130635, ENSG00000182871, ENSG00000029559, ENSG00000101336, ENSG00000172037, ENSG00000154096, ENSG00000115414, ENSG00000187664, ENSG00000144476, ENSG00000160255, ENSG00000161638, ENSG00000254415, ENSG00000198910, ENSG00000091136, ENSG00000169855, ENSG00000074660, ENSG00000140937, ENSG0000…	2030	459	16792	3.24389	5.58891e-47	5.58891e-47	1.97219e-47
GOTERM_BP_DIRECT	GO:0030198~extracellular matrix organization	93	3.92902	5.89961e-34	33.2292	ENSG00000138448, ENSG00000084636, ENSG00000142173, ENSG00000130635, ENSG00000204262, ENSG00000182871, ENSG00000143382, ENSG00000029559, ENSG00000091986, ENSG00000187498, ENSG00000164318, ENSG00000197467, ENSG00000196569, ENSG00000172037, ENSG00000139329, ENSG00000182492, ENSG00000115414, ENSG00000109072, ENSG00000160255, ENSG00000138829, ENSG00000144810, ENSG00000171812, ENSG00000198759, ENSG0000…	2030	196	16792	3.92494	3.20998e-30	1.60499e-30	1.13272e-30
GOTERM_BP_DIRECT	GO:0001525~angiogenesis	90	3.80228	1.69684e-26	25.7704	ENSG00000025708, ENSG00000105974, ENSG00000091129, ENSG00000138448, ENSG00000071246, ENSG00000107731, ENSG00000066056, ENSG00000073756, ENSG00000150630, ENSG00000203883, ENSG00000182871, ENSG00000069667, ENSG00000130770, ENSG00000161381, ENSG00000132329, ENSG00000265107, ENSG00000249751, ENSG00000154096, ENSG00000115414, ENSG00000144476, ENSG00000143995, ENSG00000185215, ENSG00000164283, ENSG0000…	2030	223	16792	3.33844	9.23248e-23	3.07749e-23	3.25791e-23
GOTERM_BP_DIRECT	GO:0006954~inflammatory response	123	5.19645	9.78792e-26	25.0093	ENSG00000275302, ENSG00000088827, ENSG00000120949, ENSG00000007908, ENSG00000101336, ENSG00000276085, ENSG00000171051, ENSG00000153162, ENSG00000154589, ENSG00000160255, ENSG00000171951, ENSG00000275385, ENSG00000121807, ENSG00000143546, ENSG00000168398, ENSG00000171049, ENSG00000054967, ENSG00000149534, ENSG00000277768, ENSG00000113916, ENSG00000163464, ENSG00000129596, ENSG00000174004, ENSG0000…	2030	379	16792	2.68455	5.32561e-22	1.3314e-22	1.87927e-22
GOTERM_BP_DIRECT	GO:0045766~positive regulation of angiogenesis	50	2.11238	1.36366e-16	15.8653	ENSG00000152207, ENSG00000141448, ENSG00000150630, ENSG00000171860, ENSG00000143494, ENSG00000160255, ENSG00000124212, ENSG00000167772, ENSG00000249915, ENSG00000148926, ENSG00000176170, ENSG00000131477, ENSG00000106366, ENSG00000106991, ENSG00000143878, ENSG00000120156, ENSG00000174059, ENSG00000138061, ENSG00000276231, ENSG00000119630, ENSG00000183287, ENSG00000102755, ENSG00000169429, ENSG0000…	2030	115	16792	3.59649	6.04072e-13	1.20792e-13	2.10942e-13
GOTERM_BP_DIRECT	GO:0007165~signal transduction	236	9.97043	1.75529e-16	15.7557	ENSG00000171055, ENSG00000275302, ENSG00000120949, ENSG00000147155, ENSG00000107731, ENSG00000066056, ENSG00000137727, ENSG00000171051, ENSG00000275841, ENSG00000127920, ENSG00000131370, ENSG00000218336, ENSG00000140285, ENSG00000113580, ENSG00000074660, ENSG00000260314, ENSG00000166592, ENSG00000123360, ENSG00000197471, ENSG00000187730, ENSG00000144118, ENSG00000258227, ENSG00000167851, ENSG0000…	2030	1161	16792	1.68146	1.20814e-12	2.01394e-13	4.21885e-13
GOTERM_BP_DIRECT	GO:0050900~leukocyte migration	49	2.07013	1.42488e-14	13.8462	ENSG00000149564, ENSG00000105974, ENSG00000138448, ENSG00000197405, ENSG00000187474, ENSG00000147443, ENSG00000007908, ENSG00000128567, ENSG00000184588, ENSG00000171860, ENSG00000171051, ENSG00000100985, ENSG00000066294, ENSG00000115414, ENSG00000188404, ENSG00000160255, ENSG00000158869, ENSG00000259207, ENSG00000161638, ENSG00000164692, ENSG00000155465, ENSG00000198910, ENSG00000123454, ENSG0000…	2030	122	16792	3.32233	7.73213e-11	1.10459e-11	2.72893e-11
GOTERM_BP_DIRECT	GO:0030574~collagen catabolic process	34	1.43642	1.62141e-14	13.7901	ENSG00000137745, ENSG00000142156, ENSG00000123342, ENSG00000130635, ENSG00000142173, ENSG00000182871, ENSG00000204262, ENSG00000160963, ENSG00000187498, ENSG00000143387, ENSG00000197467, ENSG00000163359, ENSG00000135047, ENSG00000011028, ENSG00000087245, ENSG00000100985, ENSG00000080573, ENSG00000171812, ENSG00000144810, ENSG00000164692, ENSG00000060718, ENSG00000123500, ENSG00000099953, ENSG0000…	2030	64	16792	4.39446	8.81946e-11	1.10243e-11	3.11196e-11
GOTERM_BP_DIRECT	GO:0022617~extracellular matrix disassembly	36	1.52091	2.05842e-13	12.6865	ENSG00000137745, ENSG00000123342, ENSG00000175899, ENSG00000136167, ENSG00000126247, ENSG00000157766, ENSG00000154736, ENSG00000143387, ENSG00000135047, ENSG00000151651, ENSG00000087245, ENSG00000100985, ENSG00000172236, ENSG00000174705, ENSG00000115414, ENSG00000049540, ENSG00000138829, ENSG00000116962, ENSG00000118785, ENSG00000102265, ENSG00000035862, ENSG00000099953, ENSG00000166147, ENSG0000…	2030	76	16792	3.91828	1.11995e-09	1.24439e-10	3.95206e-10
GOTERM_BP_DIRECT	GO:0006935~chemotaxis	47	1.98564	3.15032e-13	12.5016	ENSG00000180871, ENSG00000181374, ENSG00000025708, ENSG00000197405, ENSG00000169385, ENSG00000107562, ENSG00000122861, ENSG00000171860, ENSG00000171051, ENSG00000277632, ENSG00000249751, ENSG00000163823, ENSG00000144476, ENSG00000108688, ENSG00000106538, ENSG00000121807, ENSG00000275385, ENSG00000142871, ENSG00000183134, ENSG00000140931, ENSG00000198910, ENSG00000140932, ENSG00000182511, ENSG0000…	2030	122	16792	3.18672	1.71436e-09	1.71436e-10	6.04949e-10
GOTERM_BP_DIRECT	GO:0007229~integrin-mediated signaling pathway	41	1.73215	8.01744e-13	12.096	ENSG00000138448, ENSG00000084636, ENSG00000011600, ENSG00000029559, ENSG00000101336, ENSG00000166333, ENSG00000142303, ENSG00000198542, ENSG00000154734, ENSG00000064201, ENSG00000073712, ENSG00000151651, ENSG00000141968, ENSG00000115956, ENSG00000143127, ENSG00000160255, ENSG00000005961, ENSG00000118523, ENSG00000082781, ENSG00000158869, ENSG00000161638, ENSG00000135424, ENSG00000259207, ENSG0000…	2030	99	16792	3.42575	4.36201e-09	3.96546e-10	1.53925e-09
GOTERM_BP_DIRECT	GO:0006955~immune response	104	4.39375	9.0276e-13	12.0444	ENSG00000275302, ENSG00000120949, ENSG00000102524, ENSG00000153162, ENSG00000115594, ENSG00000275385, ENSG00000121807, ENSG00000159403, ENSG00000203747, ENSG00000115602, ENSG00000197471, ENSG00000149534, ENSG00000054967, ENSG00000198019, ENSG00000106952, ENSG00000174004, ENSG00000133063, ENSG00000162747, ENSG00000117586, ENSG00000204482, ENSG00000137077, ENSG00000150337, ENSG00000237541, ENSG0000…	2030	421	16792	2.04342	4.91171e-09	4.09309e-10	1.73321e-09
GOTERM_BP_DIRECT	GO:0030335~positive regulation of cell migration	59	2.49261	2.06172e-12	11.6858	ENSG00000169071, ENSG00000138448, ENSG00000182871, ENSG00000166333, ENSG00000124216, ENSG00000170962, ENSG00000108688, ENSG00000170961, ENSG00000181104, ENSG00000142871, ENSG00000161638, ENSG00000123610, ENSG00000091136, ENSG00000176170, ENSG00000153071, ENSG00000168758, ENSG00000134853, ENSG00000000938, ENSG00000157227, ENSG00000179820, ENSG00000108821, ENSG00000138623, ENSG00000019549, ENSG0000…	2030	184	16792	2.65241	1.12176e-08	8.62894e-10	3.95841e-09
GOTERM_BP_DIRECT	GO:0030199~collagen fibril organization	24	1.01394	3.74895e-12	11.4261	ENSG00000187955, ENSG00000149257, ENSG00000099953, ENSG00000134013, ENSG00000130635, ENSG00000204262, ENSG00000157766, ENSG00000111799, ENSG00000162733, ENSG00000106799, ENSG00000092969, ENSG00000108821, ENSG00000138061, ENSG00000139329, ENSG00000166923, ENSG00000168477, ENSG00000113083, ENSG00000080573, ENSG00000145423, ENSG00000087116, ENSG00000156140, ENSG00000176692, ENSG00000164692, ENSG0000…	2030	39	16792	5.09041	2.03983e-08	1.45702e-09	7.19804e-09
GOTERM_BP_DIRECT	GO:0007160~cell-matrix adhesion	37	1.56316	1.57387e-11	10.803	ENSG00000088827, ENSG00000138448, ENSG00000120332, ENSG00000166333, ENSG00000197467, ENSG00000139220, ENSG00000073712, ENSG00000162804, ENSG00000143127, ENSG00000080573, ENSG00000109072, ENSG00000127990, ENSG00000160255, ENSG00000005961, ENSG00000118523, ENSG00000116962, ENSG00000082781, ENSG00000135424, ENSG00000259207, ENSG00000137809, ENSG00000213949, ENSG00000138964, ENSG00000150093, ENSG0000…	2030	90	16792	3.40068	8.56345e-08	5.70897e-09	3.02182e-08
GOTERM_BP_DIRECT	GO:0035987~endodermal cell differentiation	19	0.802704	4.47314e-11	10.3494	ENSG00000138448, ENSG00000142156, ENSG00000134871, ENSG00000111799, ENSG00000157227, ENSG00000115232, ENSG00000087245, ENSG00000100985, ENSG00000115414, ENSG00000109072, ENSG00000160255, ENSG00000082781, ENSG00000144810, ENSG00000135424, ENSG00000161638, ENSG00000122641, ENSG00000118113, ENSG00000060718, ENSG00000091136	2030	27	16792	5.82098	2.43383e-07	1.52114e-08	8.58837e-08
GOTERM_BP_DIRECT	GO:0007267~cell-cell signaling	68	2.87283	3.0796e-10	9.51151	ENSG00000275302, ENSG00000181374, ENSG00000110218, ENSG00000160013, ENSG00000114013, ENSG00000108688, ENSG00000160255, ENSG00000099822, ENSG00000275385, ENSG00000142871, ENSG00000122641, ENSG00000143816, ENSG00000121594, ENSG00000123610, ENSG00000138792, ENSG00000148926, ENSG00000087494, ENSG00000197093, ENSG00000173372, ENSG00000120156, ENSG00000106952, ENSG00000171873, ENSG00000155090, ENSG0000…	2030	254	16792	2.21453	1.67561e-06	9.85653e-08	5.9128e-07
GOTERM_BP_DIRECT	GO:0070374~positive regulation of ERK1 and ERK2 cascade	52	2.19687	9.99681e-10	9.00014	ENSG00000275302, ENSG00000152207, ENSG00000181374, ENSG00000276085, ENSG00000144476, ENSG00000170962, ENSG00000108688, ENSG00000181104, ENSG00000037280, ENSG00000275385, ENSG00000095970, ENSG00000161929, ENSG00000103034, ENSG00000134853, ENSG00000277768, ENSG00000120156, ENSG00000135077, ENSG00000138623, ENSG00000070193, ENSG00000137077, ENSG00000277336, ENSG00000135218, ENSG00000102468, ENSG0000…	2030	175	16792	2.45794	5.43925e-06	3.02181e-07	1.91938e-06
GOTERM_BP_DIRECT	GO:0001501~skeletal system development	44	1.85889	1.67176e-09	8.77683	ENSG00000147155, ENSG00000141753, ENSG00000162551, ENSG00000077782, ENSG00000204262, ENSG00000157766, ENSG00000074047, ENSG00000107882, ENSG00000265107, ENSG00000092969, ENSG00000106799, ENSG00000090539, ENSG00000100985, ENSG00000153162, ENSG00000174705, ENSG00000187664, ENSG00000104447, ENSG00000101265, ENSG00000188783, ENSG00000164692, ENSG00000132031, ENSG00000113389, ENSG00000123500, ENSG0000…	2030	137	16792	2.65668	9.09599e-06	4.78738e-07	3.20976e-06
GOTERM_BP_DIRECT	GO:0001938~positive regulation of endothelial cell proliferation	29	1.22518	1.90276e-09	8.72061	ENSG00000105971, ENSG00000140945, ENSG00000143369, ENSG00000107562, ENSG00000150630, ENSG00000106799, ENSG00000153162, ENSG00000100311, ENSG00000143494, ENSG00000204217, ENSG00000179388, ENSG00000171951, ENSG00000037280, ENSG00000259207, ENSG00000249915, ENSG00000108691, ENSG00000128052, ENSG00000184304, ENSG00000105989, ENSG00000120156, ENSG00000118257, ENSG00000113296, ENSG00000101445, ENSG0000…	2030	69	16792	3.4766	1.03529e-05	5.17647e-07	3.65329e-06
GOTERM_BP_DIRECT	GO:0007156~homophilic cell adhesion via plasma membrane adhesion molecules	48	2.02788	2.15001e-09	8.66756	ENSG00000138650, ENSG00000173482, ENSG00000112852, ENSG00000113361, ENSG00000149564, ENSG00000107736, ENSG00000140945, ENSG00000081853, ENSG00000129910, ENSG00000066294, ENSG00000067445, ENSG00000254245, ENSG00000113209, ENSG00000218336, ENSG00000254221, ENSG00000113205, ENSG00000113555, ENSG00000254122, ENSG00000148600, ENSG00000120328, ENSG00000169855, ENSG00000261934, ENSG00000140937, ENSG0000…	2030	158	16792	2.51299	1.16981e-05	5.57057e-07	4.128e-06
GOTERM_BP_DIRECT	GO:0043547~positive regulation of GTPase activity	118	4.98521	2.21453e-09		ENSG00000275302, ENSG00000105971, ENSG00000113319, ENSG00000154783, ENSG00000175899, ENSG00000276085, ENSG00000137727, ENSG00000184014, ENSG00000116741, ENSG00000188906, ENSG00000154096, ENSG00000131899, ENSG00000143344, ENSG00000140285, ENSG00000275385, ENSG00000167994, ENSG00000169756, ENSG00000277768, ENSG00000120156, ENSG00000069966, ENSG00000275832, ENSG00000132554, ENSG00000134516, ENSG0000…	2030	565	16792	1.72759	1.20492e-05	5.47693e-07	4.25187e-06
GOTERM_BP_DIRECT	GO:0010595~positive regulation of endothelial cell migration	23	0.971694	2.49716e-09		ENSG00000111961, ENSG00000113578, ENSG00000128052, ENSG00000184304, ENSG00000154764, ENSG00000143878, ENSG00000113140, ENSG00000112293, ENSG00000120156, ENSG00000020181, ENSG00000118257, ENSG00000154188, ENSG00000099250, ENSG00000134954, ENSG00000204217, ENSG00000137801, ENSG00000183287, ENSG00000138685, ENSG00000037280, ENSG00000176692, ENSG00000259207, ENSG00000249915, ENSG00000114251	2030	46	16792	4.13596	1.3587e-05	5.90742e-07	4.79453e-06
GOTERM_BP_DIRECT	GO:0008360~regulation of cell shape	44	1.85889	3.51171e-09		ENSG00000136541, ENSG00000162493, ENSG00000181374, ENSG00000023902, ENSG00000119729, ENSG00000206190, ENSG00000164741, ENSG00000154783, ENSG00000101336, ENSG00000184922, ENSG00000197622, ENSG00000277632, ENSG00000135046, ENSG00000073712, ENSG00000099260, ENSG00000115414, ENSG00000108688, ENSG00000160255, ENSG00000182578, ENSG00000135424, ENSG00000136244, ENSG00000161791, ENSG00000075884, ENSG0000…	2030	140	16792	2.59975	1.9107e-05	7.96133e-07	6.74244e-06
GOTERM_BP_DIRECT	GO:0008284~positive regulation of cell proliferation	101	4.267	4.85901e-09		ENSG00000138448, ENSG00000150630, ENSG00000182871, ENSG00000101336, ENSG00000174807, ENSG00000166333, ENSG00000102524, ENSG00000115414, ENSG00000170962, ENSG00000170961, ENSG00000164283, ENSG00000140285, ENSG00000174697, ENSG00000166148, ENSG00000113594, ENSG00000114353, ENSG00000117586, ENSG00000007264, ENSG00000018408, ENSG00000111087, ENSG00000180871, ENSG00000099985, ENSG00000095752, ENSG0000…	2030	466	16792	1.79284	2.64375e-05	1.05751e-06	9.32925e-06
GOTERM_BP_DIRECT	GO:0008285~negative regulation of cell proliferation	89	3.76003	7.2464e-09		ENSG00000106571, ENSG00000171056, ENSG00000169071, ENSG00000120949, ENSG00000128342, ENSG00000073756, ENSG00000150630, ENSG00000182871, ENSG00000276085, ENSG00000214548, ENSG00000167779, ENSG00000197256, ENSG00000198612, ENSG00000137462, ENSG00000181104, ENSG00000152104, ENSG00000122641, ENSG00000143816, ENSG00000119699, ENSG00000213949, ENSG00000049768, ENSG00000148926, ENSG00000182636, ENSG0000…	2030	396	16792	1.85909	3.94269e-05	1.51645e-06	1.3913e-05
GOTERM_BP_DIRECT	GO:0045669~positive regulation of osteoblast differentiation	26	1.09844	7.28892e-09		ENSG00000106571, ENSG00000124813, ENSG00000196923, ENSG00000152661, ENSG00000177706, ENSG00000160712, ENSG00000184304, ENSG00000081189, ENSG00000176887, ENSG00000103855, ENSG00000166333, ENSG00000162733, ENSG00000019991, ENSG00000188064, ENSG00000134352, ENSG00000153162, ENSG00000145423, ENSG00000204217, ENSG00000164932, ENSG00000138829, ENSG00000138685, ENSG00000017427, ENSG00000183160, ENSG0000…	2030	60	16792	3.5845	3.96582e-05	1.46885e-06	1.39947e-05
GOTERM_BP_DIRECT	GO:0030593~neutrophil chemotaxis	27	1.14068	1.50333e-08		ENSG00000275302, ENSG00000180871, ENSG00000181374, ENSG00000197405, ENSG00000105851, ENSG00000184588, ENSG00000276085, ENSG00000092969, ENSG00000277632, ENSG00000141968, ENSG00000108688, ENSG00000160255, ENSG00000275385, ENSG00000158869, ENSG00000125538, ENSG00000213949, ENSG00000143546, ENSG00000108691, ENSG00000108700, ENSG00000123338, ENSG00000171608, ENSG00000277768, ENSG00000119535, ENSG0000…	2030	66	16792	3.38397	8.17927e-05	2.92128e-06	2.88637e-05
GOTERM_BP_DIRECT	GO:0050731~positive regulation of peptidyl-tyrosine phosphorylation	30	1.26743	3.92586e-08		ENSG00000135218, ENSG00000102468, ENSG00000099985, ENSG00000128342, ENSG00000095752, ENSG00000105329, ENSG00000173546, ENSG00000150630, ENSG00000180353, ENSG00000100311, ENSG00000109072, ENSG00000140285, ENSG00000095970, ENSG00000259207, ENSG00000010610, ENSG00000161638, ENSG00000136244, ENSG00000121594, ENSG00000160712, ENSG00000136960, ENSG00000019991, ENSG00000154188, ENSG00000113296, ENSG0000…	2030	82	16792	3.02631	0.000213583	7.36571e-06	7.53762e-05
GOTERM_BP_DIRECT	GO:0071222~cellular response to lipopolysaccharide	36	1.52091	7.76494e-08		ENSG00000135218, ENSG00000104972, ENSG00000081189, ENSG00000184588, ENSG00000105697, ENSG00000170458, ENSG00000114013, ENSG00000165029, ENSG00000101017, ENSG00000159674, ENSG00000164400, ENSG00000187838, ENSG00000243414, ENSG00000003436, ENSG00000136244, ENSG00000118503, ENSG00000121594, ENSG00000260314, ENSG00000108691, ENSG00000106366, ENSG00000160791, ENSG00000232810, ENSG00000136634, ENSG0000…	2030	113	16792	2.6353	0.000422401	1.40829e-05	0.000149086
GOTERM_BP_DIRECT	GO:0016525~negative regulation of angiogenesis	25	1.05619	7.97252e-08		ENSG00000173482, ENSG00000108691, ENSG00000177464, ENSG00000071246, ENSG00000066056, ENSG00000134871, ENSG00000214548, ENSG00000113140, ENSG00000120156, ENSG00000249751, ENSG00000121753, ENSG00000113296, ENSG00000169418, ENSG00000196628, ENSG00000181790, ENSG00000137801, ENSG00000091879, ENSG00000121807, ENSG00000137573, ENSG00000010327, ENSG00000132386, ENSG00000011465, ENSG00000186340, ENSG0000…	2030	62	16792	3.33545	0.000433691	1.3993e-05	0.000153071
GOTERM_BP_DIRECT	GO:0007204~positive regulation of cytosolic calcium ion concentration	40	1.6899	9.40096e-08		ENSG00000135218, ENSG00000180871, ENSG00000197405, ENSG00000091831, ENSG00000187474, ENSG00000160013, ENSG00000105851, ENSG00000171860, ENSG00000171051, ENSG00000137672, ENSG00000163823, ENSG00000125510, ENSG00000181104, ENSG00000121807, ENSG00000050628, ENSG00000148926, ENSG00000166148, ENSG00000168398, ENSG00000152661, ENSG00000134830, ENSG00000100739, ENSG00000160791, ENSG00000171049, ENSG0000…	2030	134	16792	2.46923	0.000511376	1.59844e-05	0.000180497
GOTERM_BP_DIRECT	GO:0010628~positive regulation of gene expression	63	2.6616	1.15687e-07		ENSG00000003137, ENSG00000105974, ENSG00000104972, ENSG00000081189, ENSG00000100034, ENSG00000115414, ENSG00000137462, ENSG00000128602, ENSG00000122641, ENSG00000131477, ENSG00000170542, ENSG00000169756, ENSG00000077942, ENSG00000106991, ENSG00000174059, ENSG00000148180, ENSG00000130558, ENSG00000134259, ENSG00000100644, ENSG00000007372, ENSG00000105329, ENSG00000018280, ENSG00000157764, ENSG0000…	2030	262	16792	1.98905	0.000629255	1.90742e-05	0.000222118
GOTERM_BP_DIRECT	GO:0002576~platelet degranulation	33	1.39417	2.55982e-07		ENSG00000135218, ENSG00000143369, ENSG00000105329, ENSG00000122862, ENSG00000150630, ENSG00000175899, ENSG00000113140, ENSG00000092969, ENSG00000115956, ENSG00000115414, ENSG00000138722, ENSG00000100311, ENSG00000106538, ENSG00000137801, ENSG00000129009, ENSG00000005961, ENSG00000259207, ENSG00000149131, ENSG00000102265, ENSG00000119699, ENSG00000100234, ENSG00000261371, ENSG00000169851, ENSG0000…	2030	103	16792	2.65023	0.00139183	4.09639e-05	0.000491482
GOTERM_BP_DIRECT	GO:0007166~cell surface receptor signaling pathway	64	2.70384	2.76402e-07		ENSG00000104974, ENSG00000019169, ENSG00000157570, ENSG00000154589, ENSG00000115594, ENSG00000214063, ENSG00000122641, ENSG00000011105, ENSG00000162618, ENSG00000113594, ENSG00000134460, ENSG00000140749, ENSG00000168398, ENSG00000197471, ENSG00000117114, ENSG00000081237, ENSG00000173198, ENSG00000274587, ENSG00000143119, ENSG00000163464, ENSG00000182885, ENSG00000064989, ENSG00000153208, ENSG0000…	2030	274	16792	1.93213	0.00150277	4.29677e-05	0.000530687
GOTERM_BP_DIRECT	GO:0001649~osteoblast differentiation	33	1.39417	3.27344e-07		ENSG00000111087, ENSG00000163041, ENSG00000142156, ENSG00000162551, ENSG00000081189, ENSG00000074047, ENSG00000029559, ENSG00000277632, ENSG00000090539, ENSG00000011028, ENSG00000153162, ENSG00000124216, ENSG00000128606, ENSG00000118785, ENSG00000142871, ENSG00000128602, ENSG00000137809, ENSG00000041982, ENSG00000167460, ENSG00000124813, ENSG00000122691, ENSG00000152661, ENSG00000104332, ENSG0000…	2030	104	16792	2.62474	0.00177949	4.94732e-05	0.000628496
GOTERM_BP_DIRECT	GO:0009611~response to wounding	24	1.01394	5.11642e-07		ENSG00000007372, ENSG00000111087, ENSG00000108691, ENSG00000071246, ENSG00000110799, ENSG00000105329, ENSG00000133800, ENSG00000092969, ENSG00000172020, ENSG00000079215, ENSG00000163823, ENSG00000115414, ENSG00000099250, ENSG00000100311, ENSG00000128016, ENSG00000181104, ENSG00000118523, ENSG00000121807, ENSG00000140285, ENSG00000127533, ENSG00000183454, ENSG00000168329, ENSG00000041982, ENSG0000…	2030	63	16792	3.15121	0.00277997	7.52362e-05	0.000982343
GOTERM_BP_DIRECT	GO:0007411~axon guidance	43	1.81665	5.84462e-07		ENSG00000171055, ENSG00000106571, ENSG00000007372, ENSG00000107562, ENSG00000154134, ENSG00000125266, ENSG00000198400, ENSG00000182168, ENSG00000143434, ENSG00000074047, ENSG00000214548, ENSG00000113763, ENSG00000196569, ENSG00000092969, ENSG00000172037, ENSG00000119508, ENSG00000105711, ENSG00000159674, ENSG00000182578, ENSG00000196405, ENSG00000198910, ENSG00000072832, ENSG00000133026, ENSG0000…	2030	159	16792	2.23706	0.00317501	8.36823e-05	0.00112216
GOTERM_BP_DIRECT	GO:0009612~response to mechanical stimulus	23	0.971694	5.90903e-07		ENSG00000125740, ENSG00000108691, ENSG00000168398, ENSG00000133048, ENSG00000107562, ENSG00000100739, ENSG00000074047, ENSG00000089041, ENSG00000157227, ENSG00000111199, ENSG00000159200, ENSG00000134954, ENSG00000154864, ENSG00000137801, ENSG00000091879, ENSG00000133110, ENSG00000104918, ENSG00000082482, ENSG00000134138, ENSG00000011465, ENSG00000164442, ENSG00000132170, ENSG00000041982	2030	59	16792	3.22465	0.00320994	8.24352e-05	0.00113452
GOTERM_BP_DIRECT	GO:0050729~positive regulation of inflammatory response	26	1.09844	6.74868e-07		ENSG00000275302, ENSG00000181374, ENSG00000276085, ENSG00000146070, ENSG00000277632, ENSG00000196664, ENSG00000142405, ENSG00000186642, ENSG00000137462, ENSG00000134954, ENSG00000108688, ENSG00000167191, ENSG00000121807, ENSG00000275385, ENSG00000115602, ENSG00000143546, ENSG00000108691, ENSG00000106366, ENSG00000108700, ENSG00000277768, ENSG00000198959, ENSG00000111199, ENSG00000170323, ENSG0000…	2030	73	16792	2.94616	0.00366522	9.17947e-05	0.00129573
GOTERM_BP_DIRECT	GO:0001570~vasculogenesis	22	0.929447	9.52364e-07		ENSG00000164736, ENSG00000131477, ENSG00000112531, ENSG00000105974, ENSG00000169946, ENSG00000105329, ENSG00000066056, ENSG00000128052, ENSG00000203883, ENSG00000106991, ENSG00000105538, ENSG00000108175, ENSG00000174804, ENSG00000182963, ENSG00000144476, ENSG00000170961, ENSG00000061273, ENSG00000128602, ENSG00000135547, ENSG00000164442, ENSG00000173706, ENSG00000148926	2030	56	16792	3.24968	0.00516841	0.000126378	0.00182851
GOTERM_BP_DIRECT	GO:0051897~positive regulation of protein kinase B signaling	28	1.18293	1.02877e-06		ENSG00000105329, ENSG00000105851, ENSG00000166333, ENSG00000090534, ENSG00000277632, ENSG00000106799, ENSG00000180353, ENSG00000151651, ENSG00000180543, ENSG00000137801, ENSG00000205726, ENSG00000136244, ENSG00000127946, ENSG00000174697, ENSG00000178562, ENSG00000133048, ENSG00000232810, ENSG00000105419, ENSG00000120156, ENSG00000141506, ENSG00000154188, ENSG00000167601, ENSG00000091039, ENSG0000…	2030	84	16792	2.75731	0.00558189	0.000133266	0.0019752
GOTERM_BP_DIRECT	GO:0042060~wound healing	27	1.14068	1.28005e-06		ENSG00000106571, ENSG00000111145, ENSG00000057019, ENSG00000018280, ENSG00000113721, ENSG00000113140, ENSG00000092969, ENSG00000106799, ENSG00000101331, ENSG00000115414, ENSG00000113083, ENSG00000259207, ENSG00000136244, ENSG00000102265, ENSG00000119699, ENSG00000041982, ENSG00000143546, ENSG00000261371, ENSG00000106991, ENSG00000134853, ENSG00000127603, ENSG00000197632, ENSG00000162892, ENSG0000…	2030	80	16792	2.79177	0.00694057	0.000161958	0.00245766
GOTERM_BP_DIRECT	GO:0002040~sprouting angiogenesis	14	0.591466	1.43014e-06		ENSG00000131477, ENSG00000119630, ENSG00000134013, ENSG00000099250, ENSG00000140945, ENSG00000137801, ENSG00000164283, ENSG00000146374, ENSG00000106991, ENSG00000183287, ENSG00000037280, ENSG00000120156, ENSG00000020181, ENSG00000154188	2030	25	16792	4.63228	0.0077512	0.000176834	0.00274582
GOTERM_BP_DIRECT	GO:0030206~chondroitin sulfate biosynthetic process	14	0.591466	1.43014e-06		ENSG00000198108, ENSG00000147119, ENSG00000122863, ENSG00000173546, ENSG00000169826, ENSG00000123989, ENSG00000131873, ENSG00000182492, ENSG00000147408, ENSG00000038427, ENSG00000111817, ENSG00000182022, ENSG00000011465, ENSG00000171310	2030	25	16792	4.63228	0.0077512	0.000176834	0.00274582
GOTERM_BP_DIRECT	GO:0071560~cellular response to transforming growth factor beta stimulus	20	0.844951	1.72641e-06		ENSG00000166147, ENSG00000105974, ENSG00000105329, ENSG00000104332, ENSG00000169756, ENSG00000154764, ENSG00000134532, ENSG00000081189, ENSG00000134871, ENSG00000105989, ENSG00000106799, ENSG00000108821, ENSG00000010810, ENSG00000186642, ENSG00000148677, ENSG00000170962, ENSG00000086991, ENSG00000133110, ENSG00000114251, ENSG00000168329	2030	49	16792	3.37629	0.0093494	0.00020872	0.00331463
GOTERM_BP_DIRECT	GO:0008015~blood circulation	19	0.802704	1.89553e-06		ENSG00000166148, ENSG00000138119, ENSG00000168398, ENSG00000107562, ENSG00000100243, ENSG00000173391, ENSG00000171860, ENSG00000198523, ENSG00000173917, ENSG00000148680, ENSG00000159200, ENSG00000049540, ENSG00000061918, ENSG00000106511, ENSG00000128271, ENSG00000149131, ENSG00000164116, ENSG00000151702, ENSG00000148926	2030	45	16792	3.49259	0.0102606	0.000224183	0.00363934
GOTERM_BP_DIRECT	GO:0001666~response to hypoxia	44	1.85889	2.13258e-06		ENSG00000183734, ENSG00000104368, ENSG00000161544, ENSG00000142279, ENSG00000105974, ENSG00000134013, ENSG00000107562, ENSG00000105329, ENSG00000122861, ENSG00000150630, ENSG00000100292, ENSG00000092969, ENSG00000176387, ENSG00000087245, ENSG00000196218, ENSG00000137462, ENSG00000134954, ENSG00000137801, ENSG00000167772, ENSG00000150995, ENSG00000151694, ENSG00000174697, ENSG00000119699, ENSG0000…	2030	172	16792	2.11607	0.0115363	0.00024685	0.00409445
GOTERM_BP_DIRECT	GO:0016477~cell migration	44	1.85889	2.13258e-06		ENSG00000138448, ENSG00000120332, ENSG00000105329, ENSG00000138443, ENSG00000173546, ENSG00000113721, ENSG00000130635, ENSG00000128567, ENSG00000077782, ENSG00000136167, ENSG00000174807, ENSG00000092969, ENSG00000129116, ENSG00000124216, ENSG00000136205, ENSG00000137801, ENSG00000164932, ENSG00000118523, ENSG00000259207, ENSG00000161791, ENSG00000157554, ENSG00000138792, ENSG00000169439, ENSG0000…	2030	172	16792	2.11607	0.0115363	0.00024685	0.00409445
GOTERM_BP_DIRECT	GO:0001958~endochondral ossification	14	0.591466	2.54363e-06		ENSG00000124813, ENSG00000123500, ENSG00000166886, ENSG00000137745, ENSG00000156103, ENSG00000162551, ENSG00000081189, ENSG00000157227, ENSG00000120156, ENSG00000197467, ENSG00000108821, ENSG00000153162, ENSG00000147408, ENSG00000116604	2030	26	16792	4.45411	0.0137446	0.00028829	0.00488364
GOTERM_BP_DIRECT	GO:0042102~positive regulation of T cell proliferation	22	0.929447	3.49245e-06		ENSG00000197471, ENSG00000081237, ENSG00000123338, ENSG00000103855, ENSG00000242574, ENSG00000102524, ENSG00000135046, ENSG00000135077, ENSG00000134352, ENSG00000223865, ENSG00000197646, ENSG00000131042, ENSG00000231389, ENSG00000162692, ENSG00000010610, ENSG00000204472, ENSG00000136244, ENSG00000117586, ENSG00000174697, ENSG00000125538, ENSG00000163554, ENSG00000178562	2030	60	16792	3.03304	0.0188231	0.00038773	0.00670527
GOTERM_BP_DIRECT	GO:0048661~positive regulation of smooth muscle cell proliferation	22	0.929447	3.49245e-06		ENSG00000085662, ENSG00000140945, ENSG00000073756, ENSG00000232810, ENSG00000160712, ENSG00000113721, ENSG00000100292, ENSG00000074181, ENSG00000198959, ENSG00000064989, ENSG00000119508, ENSG00000170989, ENSG00000100311, ENSG00000170962, ENSG00000137801, ENSG00000138685, ENSG00000104918, ENSG00000017427, ENSG00000204472, ENSG00000136244, ENSG00000113070, ENSG00000169403	2030	60	16792	3.03304	0.0188231	0.00038773	0.00670527
GOTERM_BP_DIRECT	GO:0007193~adenylate cyclase-inhibiting G-protein coupled receptor signaling pathway	19	0.802704	3.97578e-06		ENSG00000105290, ENSG00000163485, ENSG00000090104, ENSG00000102468, ENSG00000114353, ENSG00000198121, ENSG00000078295, ENSG00000141404, ENSG00000180616, ENSG00000197746, ENSG00000170989, ENSG00000125510, ENSG00000121281, ENSG00000213694, ENSG00000129467, ENSG00000128285, ENSG00000183134, ENSG00000185897, ENSG00000113389	2030	47	16792	3.34397	0.0214	0.000432552	0.00763319
GOTERM_BP_DIRECT	GO:0030336~negative regulation of cell migration	29	1.22518	4.47853e-06		ENSG00000164741, ENSG00000060656, ENSG00000066056, ENSG00000090539, ENSG00000154096, ENSG00000174348, ENSG00000159167, ENSG00000164442, ENSG00000169855, ENSG00000106366, ENSG00000104332, ENSG00000179593, ENSG00000106991, ENSG00000145147, ENSG00000113657, ENSG00000143878, ENSG00000138061, ENSG00000162892, ENSG00000145423, ENSG00000181092, ENSG00000091039, ENSG00000186832, ENSG00000137573, ENSG0000…	2030	95	16792	2.52511	0.0240732	0.000477685	0.00859838
GOTERM_BP_DIRECT	GO:0001503~ossification	26	1.09844	4.53472e-06		ENSG00000196923, ENSG00000183682, ENSG00000143369, ENSG00000204262, ENSG00000029559, ENSG00000113140, ENSG00000100985, ENSG00000128606, ENSG00000101265, ENSG00000118523, ENSG00000159899, ENSG00000118785, ENSG00000159167, ENSG00000060718, ENSG00000124813, ENSG00000140937, ENSG00000070404, ENSG00000122691, ENSG00000046653, ENSG00000111341, ENSG00000162733, ENSG00000112293, ENSG00000152592, ENSG0000…	2030	80	16792	2.68837	0.0243716	0.000474378	0.00870627
GOTERM_BP_DIRECT	GO:0071347~cellular response to interleukin-1	24	1.01394	5.50165e-06		ENSG00000275302, ENSG00000181374, ENSG00000136378, ENSG00000276085, ENSG00000069667, ENSG00000277632, ENSG00000108688, ENSG00000124212, ENSG00000170961, ENSG00000275385, ENSG00000136244, ENSG00000003436, ENSG00000108691, ENSG00000133048, ENSG00000104332, ENSG00000108700, ENSG00000277768, ENSG00000127528, ENSG00000090339, ENSG00000148677, ENSG00000151388, ENSG00000277336, ENSG00000137077, ENSG0000…	2030	71	16792	2.79614	0.029491	0.000564644	0.0105626
GOTERM_BP_DIRECT	GO:0070098~chemokine-mediated signaling pathway	24	1.01394	5.50165e-06		ENSG00000275302, ENSG00000181374, ENSG00000180871, ENSG00000107562, ENSG00000276085, ENSG00000277632, ENSG00000163823, ENSG00000144476, ENSG00000108688, ENSG00000121807, ENSG00000275385, ENSG00000108691, ENSG00000174600, ENSG00000160791, ENSG00000108700, ENSG00000277768, ENSG00000163464, ENSG00000121966, ENSG00000163735, ENSG00000179934, ENSG00000183813, ENSG00000277336, ENSG00000137077, ENSG0000…	2030	71	16792	2.79614	0.029491	0.000564644	0.0105626
GOTERM_BP_DIRECT	GO:0032331~negative regulation of chondrocyte differentiation	11	0.464723	5.6388e-06		ENSG00000166923, ENSG00000019549, ENSG00000087494, ENSG00000136378, ENSG00000077092, ENSG00000074047, ENSG00000151388, ENSG00000115380, ENSG00000106799, ENSG00000143816, ENSG00000109705	2030	17	16792	5.35242	0.0302149	0.000568001	0.0108259
GOTERM_BP_DIRECT	GO:0030324~lung development	25	1.05619	5.71186e-06		ENSG00000106571, ENSG00000162493, ENSG00000111087, ENSG00000070404, ENSG00000113578, ENSG00000169946, ENSG00000133048, ENSG00000164867, ENSG00000107798, ENSG00000105989, ENSG00000074047, ENSG00000113140, ENSG00000157227, ENSG00000154099, ENSG00000188064, ENSG00000113083, ENSG00000087116, ENSG00000118523, ENSG00000183287, ENSG00000138685, ENSG00000117594, ENSG00000103196, ENSG00000114251, ENSG0000…	2030	76	16792	2.72103	0.0306003	0.000564901	0.0109661
GOTERM_BP_DIRECT	GO:0043410~positive regulation of MAPK cascade	26	1.09844	5.81347e-06		ENSG00000105971, ENSG00000099985, ENSG00000141753, ENSG00000128342, ENSG00000095752, ENSG00000077782, ENSG00000100311, ENSG00000181104, ENSG00000037280, ENSG00000136244, ENSG00000174697, ENSG00000035862, ENSG00000186827, ENSG00000128052, ENSG00000169083, ENSG00000160712, ENSG00000146674, ENSG00000054967, ENSG00000198121, ENSG00000197746, ENSG00000017427, ENSG00000140299, ENSG00000070193, ENSG0000…	2030	81	16792	2.65518	0.0311361	0.000564683	0.0111612
GOTERM_BP_DIRECT	GO:0000165~MAPK cascade	58	2.45036	6.26352e-06		ENSG00000105974, ENSG00000198909, ENSG00000113319, ENSG00000100385, ENSG00000070808, ENSG00000081189, ENSG00000188906, ENSG00000070614, ENSG00000277791, ENSG00000171951, ENSG00000140285, ENSG00000183454, ENSG00000164086, ENSG00000171777, ENSG00000134460, ENSG00000152689, ENSG00000156265, ENSG00000134853, ENSG00000120156, ENSG00000010810, ENSG00000116604, ENSG00000070193, ENSG00000163554, ENSG0000…	2030	262	16792	1.83119	0.0335058	0.000597715	0.0120252
GOTERM_BP_DIRECT	GO:0048010~vascular endothelial growth factor receptor signaling pathway	24	1.01394	7.16764e-06		ENSG00000138448, ENSG00000108691, ENSG00000188130, ENSG00000128052, ENSG00000155849, ENSG00000158517, ENSG00000184304, ENSG00000150630, ENSG00000123338, ENSG00000118257, ENSG00000141968, ENSG00000167601, ENSG00000010810, ENSG00000119630, ENSG00000099250, ENSG00000165168, ENSG00000116701, ENSG00000204217, ENSG00000037280, ENSG00000176692, ENSG00000259207, ENSG00000137573, ENSG00000185386, ENSG0000…	2030	72	16792	2.75731	0.0382486	0.000672176	0.0137609
GOTERM_BP_DIRECT	GO:0043406~positive regulation of MAP kinase activity	21	0.887199	1.03294e-05		ENSG00000113578, ENSG00000102468, ENSG00000105329, ENSG00000232810, ENSG00000113721, ENSG00000081189, ENSG00000077782, ENSG00000105851, ENSG00000166333, ENSG00000141506, ENSG00000188906, ENSG00000276231, ENSG00000145431, ENSG00000101017, ENSG00000100311, ENSG00000170962, ENSG00000086991, ENSG00000138685, ENSG00000102755, ENSG00000163221, ENSG00000176490	2030	59	16792	2.94424	0.0546522	0.00095213	0.0198304
GOTERM_BP_DIRECT	GO:0001816~cytokine production	13	0.549218	1.06864e-05		ENSG00000143546, ENSG00000178573, ENSG00000170323, ENSG00000213694, ENSG00000105851, ENSG00000107798, ENSG00000171608, ENSG00000010610, ENSG00000113263, ENSG00000123454, ENSG00000169403, ENSG00000049768, ENSG00000150637	2030	25	16792	4.3014	0.056487	0.000968616	0.0205158
GOTERM_BP_DIRECT	GO:0035904~aorta development	11	0.464723	1.13096e-05		ENSG00000057657, ENSG00000139174, ENSG00000113083, ENSG00000049323, ENSG00000118762, ENSG00000049192, ENSG00000070614, ENSG00000107882, ENSG00000004399, ENSG00000129038, ENSG00000133026	2030	18	16792	5.05506	0.0596809	0.00100828	0.0217121
GOTERM_BP_DIRECT	GO:0030334~regulation of cell migration	24	1.01394	1.19382e-05		ENSG00000007372, ENSG00000135905, ENSG00000221866, ENSG00000162614, ENSG00000261371, ENSG00000154133, ENSG00000169744, ENSG00000105329, ENSG00000182168, ENSG00000113657, ENSG00000143878, ENSG00000136040, ENSG00000136960, ENSG00000182885, ENSG00000196569, ENSG00000154096, ENSG00000121966, ENSG00000112769, ENSG00000259207, ENSG00000196924, ENSG00000004399, ENSG00000035403, ENSG00000118515, ENSG0000…	2030	74	16792	2.68279	0.0628914	0.00104713	0.0229187
GOTERM_BP_DIRECT	GO:0003151~outflow tract morphogenesis	18	0.760456	1.28508e-05		ENSG00000164736, ENSG00000121068, ENSG00000203883, ENSG00000081189, ENSG00000157240, ENSG00000176887, ENSG00000166333, ENSG00000163909, ENSG00000265107, ENSG00000196218, ENSG00000145423, ENSG00000204217, ENSG00000115966, ENSG00000184058, ENSG00000135547, ENSG00000004399, ENSG00000164442, ENSG00000100644	2030	46	16792	3.23684	0.0675333	0.00110926	0.0246706
GOTERM_BP_DIRECT	GO:0001934~positive regulation of protein phosphorylation	34	1.43642	1.32702e-05		ENSG00000105329, ENSG00000157240, ENSG00000198400, ENSG00000090534, ENSG00000105270, ENSG00000108950, ENSG00000140538, ENSG00000188906, ENSG00000100985, ENSG00000125510, ENSG00000101017, ENSG00000106538, ENSG00000182578, ENSG00000110092, ENSG00000037280, ENSG00000259207, ENSG00000204472, ENSG00000142871, ENSG00000151694, ENSG00000125538, ENSG00000153071, ENSG00000197471, ENSG00000144118, ENSG0000…	2030	127	16792	2.21453	0.0696587	0.00112755	0.0254756
GOTERM_BP_DIRECT	GO:0002042~cell migration involved in sprouting angiogenesis	10	0.422476	1.3628e-05		ENSG00000166923, ENSG00000169855, ENSG00000150093, ENSG00000099250, ENSG00000179388, ENSG00000128052, ENSG00000125266, ENSG00000145147, ENSG00000138685, ENSG00000112293	2030	15	16792	5.51461	0.0714678	0.00114012	0.0261623
GOTERM_BP_DIRECT	GO:0033627~cell adhesion mediated by integrin	10	0.422476	1.3628e-05		ENSG00000166147, ENSG00000150093, ENSG00000138448, ENSG00000090339, ENSG00000109072, ENSG00000084636, ENSG00000161638, ENSG00000259207, ENSG00000151694, ENSG00000137809	2030	15	16792	5.51461	0.0714678	0.00114012	0.0261623
GOTERM_BP_DIRECT	GO:0014068~positive regulation of phosphatidylinositol 3-kinase signaling	22	0.929447	1.45859e-05		ENSG00000107731, ENSG00000128052, ENSG00000113721, ENSG00000077782, ENSG00000134853, ENSG00000000938, ENSG00000120156, ENSG00000092969, ENSG00000180353, ENSG00000019991, ENSG00000154188, ENSG00000010810, ENSG00000145431, ENSG00000100311, ENSG00000189056, ENSG00000170962, ENSG00000181104, ENSG00000017427, ENSG00000174697, ENSG00000102755, ENSG00000011465, ENSG00000178562	2030	65	16792	2.79973	0.076295	0.00120174	0.0280011
GOTERM_BP_DIRECT	GO:0002548~monocyte chemotaxis	17	0.718209	1.47349e-05		ENSG00000275302, ENSG00000181374, ENSG00000108691, ENSG00000108700, ENSG00000160712, ENSG00000165457, ENSG00000276085, ENSG00000277768, ENSG00000277632, ENSG00000135046, ENSG00000100311, ENSG00000108688, ENSG00000275385, ENSG00000136244, ENSG00000137077, ENSG00000277336, ENSG00000102755, ENSG00000163221	2030	42	16792	3.34816	0.0770436	0.0011959	0.0282871
GOTERM_BP_DIRECT	GO:0010811~positive regulation of cell-substrate adhesion	16	0.675961	1.64688e-05		ENSG00000164176, ENSG00000138080, ENSG00000169756, ENSG00000160963, ENSG00000091986, ENSG00000100034, ENSG00000164318, ENSG00000152592, ENSG00000109072, ENSG00000116962, ENSG00000144810, ENSG00000163520, ENSG00000142871, ENSG00000161638, ENSG00000198759, ENSG00000106823	2030	38	16792	3.48291	0.0857099	0.00131689	0.0316152
GOTERM_BP_DIRECT	GO:0006816~calcium ion transport	24	1.01394	1.94158e-05		ENSG00000107736, ENSG00000131477, ENSG00000105974, ENSG00000110218, ENSG00000160791, ENSG00000102452, ENSG00000108700, ENSG00000070808, ENSG00000173198, ENSG00000111199, ENSG00000153956, ENSG00000277632, ENSG00000132329, ENSG00000138741, ENSG00000198523, ENSG00000064989, ENSG00000010810, ENSG00000163823, ENSG00000133107, ENSG00000196218, ENSG00000144935, ENSG00000118762, ENSG00000150995, ENSG0000…	2030	76	16792	2.61219	0.100254	0.00152988	0.0372715
GOTERM_BP_DIRECT	GO:0031623~receptor internalization	17	0.718209	2.08487e-05		ENSG00000135218, ENSG00000180871, ENSG00000131477, ENSG00000105974, ENSG00000150093, ENSG00000104972, ENSG00000163464, ENSG00000125388, ENSG00000132329, ENSG00000064989, ENSG00000168461, ENSG00000144476, ENSG00000160255, ENSG00000158869, ENSG00000182397, ENSG00000169429, ENSG00000148926	2030	43	16792	3.27029	0.107241	0.00161924	0.0400217
GOTERM_BP_DIRECT	GO:0018108~peptidyl-tyrosine phosphorylation	38	1.60541	2.36462e-05		ENSG00000143479, ENSG00000169071, ENSG00000185483, ENSG00000066056, ENSG00000138443, ENSG00000113721, ENSG00000198400, ENSG00000077782, ENSG00000101336, ENSG00000115380, ENSG00000185291, ENSG00000140538, ENSG00000100311, ENSG00000182578, ENSG00000164400, ENSG00000140285, ENSG00000037280, ENSG00000138675, ENSG00000182511, ENSG00000113578, ENSG00000198223, ENSG00000128052, ENSG00000044524, ENSG0000…	2030	153	16792	2.05446	0.120728	0.00181048	0.0453907
GOTERM_BP_DIRECT	GO:0010575~positive regulation of vascular endothelial growth factor production	13	0.549218	2.83084e-05		ENSG00000134352, ENSG00000197405, ENSG00000105329, ENSG00000073756, ENSG00000183287, ENSG00000037280, ENSG00000069667, ENSG00000137573, ENSG00000171860, ENSG00000125538, ENSG00000125730, ENSG00000138061, ENSG00000100644	2030	27	16792	3.98278	0.142752	0.00213699	0.0543378
GOTERM_BP_DIRECT	GO:0071356~cellular response to tumor necrosis factor	30	1.26743	3.23623e-05		ENSG00000275302, ENSG00000181374, ENSG00000136378, ENSG00000276085, ENSG00000069667, ENSG00000105697, ENSG00000277632, ENSG00000164935, ENSG00000108688, ENSG00000137801, ENSG00000170961, ENSG00000275385, ENSG00000136244, ENSG00000108691, ENSG00000133048, ENSG00000104332, ENSG00000108700, ENSG00000137496, ENSG00000277768, ENSG00000108821, ENSG00000170323, ENSG00000127528, ENSG00000090339, ENSG0000…	2030	110	16792	2.25598	0.161454	0.00240923	0.0621171
GOTERM_BP_DIRECT	GO:0007275~multicellular organism development	95	4.01352	3.85045e-05		ENSG00000122133, ENSG00000235718, ENSG00000169071, ENSG00000196923, ENSG00000120949, ENSG00000128342, ENSG00000164330, ENSG00000163638, ENSG00000143384, ENSG00000121297, ENSG00000185972, ENSG00000174804, ENSG00000188064, ENSG00000099860, ENSG00000175294, ENSG00000101017, ENSG00000064655, ENSG00000170962, ENSG00000198759, ENSG00000155011, ENSG00000135363, ENSG00000143816, ENSG00000143147, ENSG0000…	2030	521	16792	1.50832	0.189016	0.00282717	0.0739024
GOTERM_BP_DIRECT	GO:0050728~negative regulation of inflammatory response	24	1.01394	3.86363e-05		ENSG00000134460, ENSG00000163154, ENSG00000103313, ENSG00000130203, ENSG00000069667, ENSG00000103855, ENSG00000120156, ENSG00000064989, ENSG00000019991, ENSG00000162711, ENSG00000142405, ENSG00000110921, ENSG00000184557, ENSG00000102575, ENSG00000171150, ENSG00000134954, ENSG00000124212, ENSG00000128016, ENSG00000181092, ENSG00000128271, ENSG00000082196, ENSG00000132386, ENSG00000118503, ENSG0000…	2030	79	16792	2.51299	0.189597	0.00279906	0.0741552
GOTERM_BP_DIRECT	GO:0001974~blood vessel remodeling	14	0.591466	4.21023e-05		ENSG00000167601, ENSG00000182492, ENSG00000128342, ENSG00000204217, ENSG00000164867, ENSG00000146374, ENSG00000081189, ENSG00000121807, ENSG00000176692, ENSG00000070193, ENSG00000198959, ENSG00000092969, ENSG00000123454, ENSG00000116016	2030	32	16792	3.61897	0.204738	0.00300972	0.080805
GOTERM_BP_DIRECT	GO:0060326~cell chemotaxis	21	0.887199	5.11578e-05		ENSG00000181374, ENSG00000108691, ENSG00000197405, ENSG00000187474, ENSG00000107562, ENSG00000108700, ENSG00000171049, ENSG00000113721, ENSG00000106991, ENSG00000134853, ENSG00000198121, ENSG00000171860, ENSG00000171051, ENSG00000277632, ENSG00000019991, ENSG00000100311, ENSG00000163735, ENSG00000162692, ENSG00000137077, ENSG00000113070, ENSG00000128512	2030	65	16792	2.67247	0.242973	0.00360849	0.0981768
GOTERM_BP_DIRECT	GO:0002407~dendritic cell chemotaxis	10	0.422476	5.27319e-05		ENSG00000180871, ENSG00000163823, ENSG00000121966, ENSG00000177119, ENSG00000160791, ENSG00000105851, ENSG00000121807, ENSG00000169508, ENSG00000163464, ENSG00000137077	2030	17	16792	4.86584	0.24943	0.00367173	0.101196
GOTERM_BP_DIRECT	GO:0007507~heart development	42	1.7744	5.9524e-05		ENSG00000106571, ENSG00000099139, ENSG00000105329, ENSG00000081189, ENSG00000157766, ENSG00000074047, ENSG00000113140, ENSG00000092969, ENSG00000106799, ENSG00000140538, ENSG00000174705, ENSG00000113083, ENSG00000100311, ENSG00000104447, ENSG00000118762, ENSG00000184060, ENSG00000068305, ENSG00000168334, ENSG00000132170, ENSG00000148926, ENSG00000164442, ENSG00000169855, ENSG00000131477, ENSG0000…	2030	183	16792	1.89847	0.276663	0.00409135	0.114224
GOTERM_BP_DIRECT	GO:0048844~artery morphogenesis	11	0.464723	6.46262e-05		ENSG00000057657, ENSG00000099250, ENSG00000130203, ENSG00000106991, ENSG00000116132, ENSG00000176692, ENSG00000074181, ENSG00000184058, ENSG00000106799, ENSG00000265107, ENSG00000108175	2030	21	16792	4.33291	0.296468	0.00438589	0.124009
GOTERM_BP_DIRECT	GO:0001937~negative regulation of endothelial cell proliferation	13	0.549218	6.69971e-05		ENSG00000173482, ENSG00000105971, ENSG00000105974, ENSG00000071246, ENSG00000152661, ENSG00000137801, ENSG00000106991, ENSG00000130203, ENSG00000171951, ENSG00000130770, ENSG00000137573, ENSG00000113140, ENSG00000106799	2030	29	16792	3.7081	0.305486	0.00449042	0.128555
GOTERM_BP_DIRECT	GO:0034446~substrate adhesion-dependent cell spreading	15	0.633714	7.73109e-05		ENSG00000167601, ENSG00000135862, ENSG00000115414, ENSG00000138448, ENSG00000112276, ENSG00000153208, ENSG00000149781, ENSG00000259207, ENSG00000166333, ENSG00000120156, ENSG00000169604, ENSG00000174804, ENSG00000115232, ENSG00000073712, ENSG00000091136	2030	38	16792	3.26523	0.34339	0.00511692	0.148332
GOTERM_BP_DIRECT	GO:0010759~positive regulation of macrophage chemotaxis	8	0.337981	7.88648e-05		ENSG00000174600, ENSG00000108691, ENSG00000197405, ENSG00000106538, ENSG00000137801, ENSG00000184371, ENSG00000171860, ENSG00000111199	2030	11	16792	6.01594	0.348918	0.00515678	0.151311
GOTERM_BP_DIRECT	GO:0031295~T cell costimulation	23	0.971694	9.54719e-05		ENSG00000196126, ENSG00000204287, ENSG00000237541, ENSG00000105974, ENSG00000197471, ENSG00000125266, ENSG00000232629, ENSG00000196735, ENSG00000102524, ENSG00000223865, ENSG00000141968, ENSG00000010810, ENSG00000107968, ENSG00000108947, ENSG00000114013, ENSG00000197646, ENSG00000077264, ENSG00000231389, ENSG00000010610, ENSG00000137077, ENSG00000121594, ENSG00000100097, ENSG00000178562	2030	78	16792	2.43916	0.405175	0.00616529	0.183146
GOTERM_BP_DIRECT	GO:0007399~nervous system development	58	2.45036	9.75479e-05		ENSG00000171055, ENSG00000105245, ENSG00000034053, ENSG00000007047, ENSG00000109738, ENSG00000081189, ENSG00000150672, ENSG00000131711, ENSG00000126603, ENSG00000176956, ENSG00000113205, ENSG00000128872, ENSG00000122641, ENSG00000078596, ENSG00000198910, ENSG00000072832, ENSG00000169855, ENSG00000182636, ENSG00000134250, ENSG00000160360, ENSG00000007237, ENSG00000140557, ENSG00000116604, ENSG0000…	2030	287	16792	1.67168	0.411856	0.00622506	0.187125
GOTERM_BP_DIRECT	GO:0010976~positive regulation of neuron projection development	25	1.05619	0.000102442		ENSG00000182511, ENSG00000074660, ENSG00000182175, ENSG00000149557, ENSG00000103034, ENSG00000184304, ENSG00000198400, ENSG00000077782, ENSG00000044524, ENSG00000113657, ENSG00000166313, ENSG00000113273, ENSG00000010810, ENSG00000018236, ENSG00000105711, ENSG00000107290, ENSG00000189056, ENSG00000148677, ENSG00000104435, ENSG00000218336, ENSG00000167191, ENSG00000136244, ENSG00000132386, ENSG0000…	2030	89	16792	2.32357	0.427313	0.00646061	0.196504
GOTERM_BP_DIRECT	GO:0030501~positive regulation of bone mineralization	14	0.591466	0.000126131		ENSG00000046653, ENSG00000177119, ENSG00000105329, ENSG00000177706, ENSG00000183023, ENSG00000081189, ENSG00000089041, ENSG00000103855, ENSG00000153162, ENSG00000204217, ENSG00000138829, ENSG00000183160, ENSG00000115170, ENSG00000119699	2030	35	16792	3.30877	0.496575	0.00785771	0.241892
GOTERM_BP_DIRECT	GO:0000187~activation of MAPK activity	28	1.18293	0.000133965		ENSG00000109339, ENSG00000197405, ENSG00000267534, ENSG00000173546, ENSG00000171051, ENSG00000140538, ENSG00000188906, ENSG00000138166, ENSG00000137801, ENSG00000077264, ENSG00000125538, ENSG00000119699, ENSG00000164086, ENSG00000213949, ENSG00000113578, ENSG00000232810, ENSG00000162734, ENSG00000089041, ENSG00000198121, ENSG00000163421, ENSG00000019991, ENSG00000121966, ENSG00000089248, ENSG0000…	2030	107	16792	2.16461	0.517586	0.00824933	0.256898
GOTERM_BP_DIRECT	GO:0007169~transmembrane receptor protein tyrosine kinase signaling pathway	26	1.09844	0.000136645		ENSG00000169071, ENSG00000185483, ENSG00000147443, ENSG00000173546, ENSG00000085514, ENSG00000198400, ENSG00000101336, ENSG00000113263, ENSG00000140538, ENSG00000182578, ENSG00000184371, ENSG00000037280, ENSG00000010610, ENSG00000043462, ENSG00000101134, ENSG00000171777, ENSG00000168398, ENSG00000128052, ENSG00000000938, ENSG00000120156, ENSG00000010671, ENSG00000185634, ENSG00000010810, ENSG0000…	2030	96	16792	2.24031	0.524571	0.00831956	0.262032
GOTERM_BP_DIRECT	GO:0010629~negative regulation of gene expression	33	1.39417	0.000164132		ENSG00000198879, ENSG00000091831, ENSG00000105329, ENSG00000081189, ENSG00000277632, ENSG00000092969, ENSG00000121236, ENSG00000163823, ENSG00000100311, ENSG00000118523, ENSG00000204472, ENSG00000128602, ENSG00000132386, ENSG00000135547, ENSG00000178562, ENSG00000164442, ENSG00000104332, ENSG00000152661, ENSG00000232810, ENSG00000106991, ENSG00000176887, ENSG00000179820, ENSG00000174059, ENSG0000…	2030	137	16792	1.99251	0.590622	0.00987445	0.314662
GOTERM_BP_DIRECT	GO:0008217~regulation of blood pressure	20	0.844951	0.00016759		ENSG00000131477, ENSG00000073756, ENSG00000164867, ENSG00000115138, ENSG00000100292, ENSG00000174059, ENSG00000145244, ENSG00000102032, ENSG00000169418, ENSG00000151617, ENSG00000172901, ENSG00000244734, ENSG00000107796, ENSG00000159899, ENSG00000164692, ENSG00000174697, ENSG00000118515, ENSG00000132170, ENSG00000113389, ENSG00000164116	2030	65	16792	2.54521	0.598253	0.00997119	0.32128
GOTERM_BP_DIRECT	GO:0030208~dermatan sulfate biosynthetic process	8	0.337981	0.000169474		ENSG00000171451, ENSG00000111962, ENSG00000182492, ENSG00000169105, ENSG00000173546, ENSG00000038427, ENSG00000111817, ENSG00000011465	2030	12	16792	5.51461	0.602352	0.00997371	0.324888
GOTERM_BP_DIRECT	GO:0010863~positive regulation of phospholipase C activity	7	0.295733	0.000187425		ENSG00000091831, ENSG00000113721, ENSG00000077782, ENSG00000134853, ENSG00000138685, ENSG00000102755, ENSG00000169403	2030	9	16792	6.43372	0.63936	0.0109065	0.359241
GOTERM_BP_DIRECT	GO:0007409~axonogenesis	26	1.09844	0.000194393		ENSG00000185985, ENSG00000091129, ENSG00000105245, ENSG00000144619, ENSG00000120332, ENSG00000127083, ENSG00000083782, ENSG00000154764, ENSG00000139330, ENSG00000169783, ENSG00000128011, ENSG00000166313, ENSG00000131899, ENSG00000139329, ENSG00000179542, ENSG00000196358, ENSG00000181790, ENSG00000165379, ENSG00000183908, ENSG00000077264, ENSG00000188783, ENSG00000186105, ENSG00000083290, ENSG0000…	2030	98	16792	2.19459	0.652779	0.0111901	0.372573
GOTERM_BP_DIRECT	GO:0045907~positive regulation of vasoconstriction	13	0.549218	0.000205935		ENSG00000166148, ENSG00000006638, ENSG00000105974, ENSG00000102468, ENSG00000090339, ENSG00000152661, ENSG00000073756, ENSG00000181104, ENSG00000113749, ENSG00000265107, ENSG00000123454, ENSG00000171873, ENSG00000169403	2030	32	16792	3.36047	0.673918	0.0117266	0.394653
GOTERM_BP_DIRECT	GO:0007200~phospholipase C-activating G-protein coupled receptor signaling pathway	20	0.844951	0.000209002		ENSG00000180871, ENSG00000152207, ENSG00000102468, ENSG00000091831, ENSG00000197405, ENSG00000187474, ENSG00000134830, ENSG00000171049, ENSG00000173198, ENSG00000171860, ENSG00000171051, ENSG00000171873, ENSG00000181104, ENSG00000139572, ENSG00000160801, ENSG00000127533, ENSG00000050628, ENSG00000131620, ENSG00000171631, ENSG00000113389	2030	66	16792	2.50664	0.679316	0.011777	0.40052
GOTERM_BP_DIRECT	GO:2000352~negative regulation of endothelial cell apoptotic process	12	0.506971	0.000234261		ENSG00000131477, ENSG00000090339, ENSG00000106366, ENSG00000095752, ENSG00000128052, ENSG00000171951, ENSG00000167772, ENSG00000136634, ENSG00000157764, ENSG00000120156, ENSG00000118503, ENSG00000154188	2030	28	16792	3.54511	0.720503	0.0130559	0.448822
GOTERM_BP_DIRECT	GO:0035556~intracellular signal transduction	74	3.12632	0.000239985		ENSG00000198909, ENSG00000177453, ENSG00000011600, ENSG00000141750, ENSG00000163788, ENSG00000130477, ENSG00000235568, ENSG00000188906, ENSG00000157680, ENSG00000137962, ENSG00000131370, ENSG00000152953, ENSG00000090659, ENSG00000171951, ENSG00000159899, ENSG00000005249, ENSG00000171621, ENSG00000163545, ENSG00000121594, ENSG00000043462, ENSG00000120129, ENSG00000176170, ENSG00000117020, ENSG0000…	2030	403	16792	1.51891	0.729076	0.0132373	0.459764
GOTERM_BP_DIRECT	GO:0046854~phosphatidylinositol phosphorylation	25	1.05619	0.000255169		ENSG00000113578, ENSG00000078142, ENSG00000169047, ENSG00000113721, ENSG00000077782, ENSG00000105851, ENSG00000165914, ENSG00000171608, ENSG00000134853, ENSG00000150867, ENSG00000141506, ENSG00000155252, ENSG00000010810, ENSG00000141968, ENSG00000276231, ENSG00000114013, ENSG00000100311, ENSG00000122591, ENSG00000138685, ENSG00000140285, ENSG00000138675, ENSG00000070193, ENSG00000113070, ENSG0000…	2030	94	16792	2.19998	0.750563	0.0139279	0.488786
GOTERM_BP_DIRECT	GO:0006801~superoxide metabolic process	10	0.422476	0.00025937		ENSG00000174705, ENSG00000165178, ENSG00000165168, ENSG00000116701, ENSG00000174004, ENSG00000086991, ENSG00000158517, ENSG00000182487, ENSG00000107957, ENSG00000124126	2030	20	16792	4.13596	0.756202	0.014015	0.496815
GOTERM_BP_DIRECT	GO:0014911~positive regulation of smooth muscle cell migration	10	0.422476	0.00025937		ENSG00000099250, ENSG00000100311, ENSG00000109072, ENSG00000113721, ENSG00000086991, ENSG00000170961, ENSG00000133110, ENSG00000104918, ENSG00000017427, ENSG00000171631	2030	20	16792	4.13596	0.756202	0.014015	0.496815
GOTERM_BP_DIRECT	GO:0051781~positive regulation of cell division	16	0.675961	0.000277792		ENSG00000113578, ENSG00000099985, ENSG00000105329, ENSG00000150630, ENSG00000092969, ENSG00000162367, ENSG00000113296, ENSG00000119630, ENSG00000145431, ENSG00000100311, ENSG00000170962, ENSG00000138685, ENSG00000140285, ENSG00000138675, ENSG00000125538, ENSG00000119699	2030	47	16792	2.81597	0.77946	0.0148556	0.532012
GOTERM_BP_DIRECT	GO:0007517~muscle organ development	24	1.01394	0.000281144		ENSG00000072840, ENSG00000122691, ENSG00000188130, ENSG00000149591, ENSG00000081189, ENSG00000170624, ENSG00000183386, ENSG00000163359, ENSG00000196569, ENSG00000196557, ENSG00000158186, ENSG00000168899, ENSG00000116604, ENSG00000109846, ENSG00000127990, ENSG00000179388, ENSG00000112276, ENSG00000022267, ENSG00000068305, ENSG00000017427, ENSG00000135424, ENSG00000184058, ENSG00000137809, ENSG0000…	2030	89	16792	2.23063	0.783447	0.0148873	0.538416
GOTERM_BP_DIRECT	GO:0010718~positive regulation of epithelial to mesenchymal transition	13	0.549218	0.000288287		ENSG00000122694, ENSG00000186174, ENSG00000153071, ENSG00000122691, ENSG00000105329, ENSG00000140682, ENSG00000106799, ENSG00000092969, ENSG00000108821, ENSG00000124216, ENSG00000130558, ENSG00000018408, ENSG00000119699	2030	33	16792	3.25864	0.791704	0.0151156	0.552058
GOTERM_BP_DIRECT	GO:0048662~negative regulation of smooth muscle cell proliferation	12	0.506971	0.000336478		ENSG00000169418, ENSG00000160013, ENSG00000103034, ENSG00000181092, ENSG00000100292, ENSG00000146674, ENSG00000204472, ENSG00000166333, ENSG00000118503, ENSG00000113389, ENSG00000132170, ENSG00000115461	2030	29	16792	3.42286	0.839761	0.0174525	0.644061
GOTERM_BP_DIRECT	GO:0043542~endothelial cell migration	12	0.506971	0.000336478		ENSG00000134013, ENSG00000261371, ENSG00000078098, ENSG00000140945, ENSG00000160255, ENSG00000164867, ENSG00000171951, ENSG00000239697, ENSG00000004399, ENSG00000106799, ENSG00000020181, ENSG00000138061	2030	29	16792	3.42286	0.839761	0.0174525	0.644061
GOTERM_BP_DIRECT	GO:0019221~cytokine-mediated signaling pathway	31	1.30967	0.000371671		ENSG00000148948, ENSG00000105245, ENSG00000100385, ENSG00000101336, ENSG00000054356, ENSG00000134352, ENSG00000163823, ENSG00000182492, ENSG00000174348, ENSG00000106819, ENSG00000182578, ENSG00000121807, ENSG00000136244, ENSG00000125538, ENSG00000172061, ENSG00000113594, ENSG00000108691, ENSG00000198223, ENSG00000110324, ENSG00000160712, ENSG00000186907, ENSG00000198959, ENSG00000119535, ENSG0000…	2030	131	16792	1.95748	0.867694	0.0190789	0.711197
GOTERM_BP_DIRECT	GO:0007159~leukocyte cell-cell adhesion	11	0.464723	0.000379339		ENSG00000150093, ENSG00000090339, ENSG00000160255, ENSG00000007908, ENSG00000090659, ENSG00000149781, ENSG00000167123, ENSG00000162692, ENSG00000161638, ENSG00000147065, ENSG00000115232	2030	25	16792	3.63965	0.873103	0.0192868	0.725819
GOTERM_BP_DIRECT	GO:0032722~positive regulation of chemokine production	9	0.380228	0.000396551		ENSG00000135077, ENSG00000137462, ENSG00000232810, ENSG00000160712, ENSG00000151694, ENSG00000136244, ENSG00000196664, ENSG00000185897, ENSG00000100644	2030	17	16792	4.37925	0.884451	0.0199668	0.758634
GOTERM_BP_DIRECT	GO:0002504~antigen processing and presentation of peptide or polysaccharide antigen via MHC class II	9	0.380228	0.000396551		ENSG00000204287, ENSG00000196126, ENSG00000223865, ENSG00000237541, ENSG00000204252, ENSG00000232629, ENSG00000231389, ENSG00000196735, ENSG00000242574	2030	17	16792	4.37925	0.884451	0.0199668	0.758634
GOTERM_BP_DIRECT	GO:0006171~cAMP biosynthetic process	9	0.380228	0.000396551		ENSG00000131477, ENSG00000121281, ENSG00000129467, ENSG00000128271, ENSG00000078295, ENSG00000145040, ENSG00000064989, ENSG00000148926, ENSG00000113389	2030	17	16792	4.37925	0.884451	0.0199668	0.758634
GOTERM_BP_DIRECT	GO:0030512~negative regulation of transforming growth factor beta receptor signaling pathway	19	0.802704	0.000416659		ENSG00000186174, ENSG00000105971, ENSG00000105974, ENSG00000197859, ENSG00000108854, ENSG00000140682, ENSG00000105329, ENSG00000170801, ENSG00000157933, ENSG00000106991, ENSG00000168140, ENSG00000106799, ENSG00000166033, ENSG00000169495, ENSG00000106819, ENSG00000156535, ENSG00000151694, ENSG00000119699, ENSG00000171310	2030	64	16792	2.45573	0.896431	0.0207766	0.796955
GOTERM_BP_DIRECT	GO:0002430~complement receptor mediated signaling pathway	7	0.295733	0.000420508		ENSG00000203710, ENSG00000187474, ENSG00000134830, ENSG00000171049, ENSG00000171860, ENSG00000171051, ENSG00000112293	2030	10	16792	5.79034	0.898578	0.0207762	0.80429
GOTERM_BP_DIRECT	GO:0002675~positive regulation of acute inflammatory response	7	0.295733	0.000420508		ENSG00000134352, ENSG00000132965, ENSG00000099985, ENSG00000145623, ENSG00000105851, ENSG00000136244, ENSG00000151651	2030	10	16792	5.79034	0.898578	0.0207762	0.80429
GOTERM_BP_DIRECT	GO:0032060~bleb assembly	7	0.295733	0.000420508		ENSG00000142227, ENSG00000177119, ENSG00000065534, ENSG00000134531, ENSG00000089041, ENSG00000198121, ENSG00000109099	2030	10	16792	5.79034	0.898578	0.0207762	0.80429
GOTERM_BP_DIRECT	GO:0048146~positive regulation of fibroblast proliferation	17	0.718209	0.000453718		ENSG00000091831, ENSG00000105329, ENSG00000077942, ENSG00000113721, ENSG00000105989, ENSG00000134853, ENSG00000162733, ENSG00000108175, ENSG00000115414, ENSG00000145431, ENSG00000100311, ENSG00000170962, ENSG00000017427, ENSG00000070193, ENSG00000075426, ENSG00000114251, ENSG00000176170	2030	54	16792	2.60412	0.915351	0.0221976	0.867548
GOTERM_BP_DIRECT	GO:0030168~platelet activation	28	1.18293	0.000471152		ENSG00000162493, ENSG00000105851, ENSG00000137672, ENSG00000141968, ENSG00000157680, ENSG00000101017, ENSG00000181104, ENSG00000158869, ENSG00000150995, ENSG00000259207, ENSG00000127533, ENSG00000164692, ENSG00000136244, ENSG00000043462, ENSG00000110799, ENSG00000146535, ENSG00000143878, ENSG00000138741, ENSG00000186469, ENSG00000108821, ENSG00000141506, ENSG00000167601, ENSG00000010810, ENSG0000…	2030	115	16792	2.01403	0.923015	0.0228356	0.900739
GOTERM_BP_DIRECT	GO:0051384~response to glucocorticoid	19	0.802704	0.000512047		ENSG00000167972, ENSG00000060656, ENSG00000162551, ENSG00000073756, ENSG00000232810, ENSG00000136634, ENSG00000113140, ENSG00000176387, ENSG00000188064, ENSG00000153162, ENSG00000129596, ENSG00000136689, ENSG00000182752, ENSG00000181092, ENSG00000204472, ENSG00000136244, ENSG00000145730, ENSG00000148926, ENSG00000120129	2030	65	16792	2.41795	0.938379	0.0245748	0.978558
GOTERM_BP_DIRECT	GO:0050679~positive regulation of epithelial cell proliferation	18	0.760456	0.000543428		ENSG00000113578, ENSG00000122691, ENSG00000197405, ENSG00000134830, ENSG00000105329, ENSG00000104332, ENSG00000135862, ENSG00000119508, ENSG00000153162, ENSG00000166033, ENSG00000172817, ENSG00000140285, ENSG00000017427, ENSG00000128602, ENSG00000136244, ENSG00000184058, ENSG00000070193, ENSG00000091136	2030	60	16792	2.48158	0.948056	0.0258338	1.03823
GOTERM_BP_DIRECT	GO:0046426~negative regulation of JAK-STAT cascade	14	0.591466	0.000575183		ENSG00000148948, ENSG00000172061, ENSG00000105974, ENSG00000186907, ENSG00000213625, ENSG00000185070, ENSG00000182492, ENSG00000174348, ENSG00000184557, ENSG00000128594, ENSG00000171150, ENSG00000106819, ENSG00000132000, ENSG00000011465	2030	40	16792	2.89517	0.956303	0.0270867	1.09858
GOTERM_BP_DIRECT	GO:0006469~negative regulation of protein kinase activity	25	1.05619	0.000581453		ENSG00000148948, ENSG00000100034, ENSG00000166333, ENSG00000130755, ENSG00000154096, ENSG00000099860, ENSG00000182492, ENSG00000174348, ENSG00000131370, ENSG00000106819, ENSG00000128271, ENSG00000136244, ENSG00000172061, ENSG00000116717, ENSG00000081237, ENSG00000186907, ENSG00000185070, ENSG00000184557, ENSG00000170323, ENSG00000128594, ENSG00000154127, ENSG00000071575, ENSG00000132000, ENSG0000…	2030	99	16792	2.08887	0.957769	0.0271431	1.1105
GOTERM_BP_DIRECT	GO:0007157~heterophilic cell-cell adhesion via plasma membrane cell adhesion molecules	16	0.675961	0.000585613		ENSG00000149256, ENSG00000139211, ENSG00000196159, ENSG00000007908, ENSG00000166341, ENSG00000162706, ENSG00000090339, ENSG00000091972, ENSG00000090659, ENSG00000218336, ENSG00000162692, ENSG00000109943, ENSG00000161638, ENSG00000244486, ENSG00000150637, ENSG00000170558	2030	50	16792	2.64701	0.958715	0.0271023	1.1184
GOTERM_BP_DIRECT	GO:0032755~positive regulation of interleukin-6 production	15	0.633714	0.000589248		ENSG00000135218, ENSG00000232810, ENSG00000160712, ENSG00000187796, ENSG00000089041, ENSG00000196664, ENSG00000137462, ENSG00000159674, ENSG00000131042, ENSG00000158869, ENSG00000117586, ENSG00000136244, ENSG00000243414, ENSG00000125538, ENSG00000114251	2030	45	16792	2.75731	0.959524	0.0270384	1.12531
GOTERM_BP_DIRECT	GO:0034113~heterotypic cell-cell adhesion	10	0.422476	0.00061295		ENSG00000091129, ENSG00000150093, ENSG00000138448, ENSG00000160255, ENSG00000131042, ENSG00000161638, ENSG00000135424, ENSG00000259207, ENSG00000140678, ENSG00000115232	2030	22	16792	3.75996	0.964424	0.027876	1.17032
GOTERM_BP_DIRECT	GO:0034394~protein localization to cell surface	10	0.422476	0.00061295		ENSG00000060656, ENSG00000145362, ENSG00000140092, ENSG00000140285, ENSG00000085265, ENSG00000196924, ENSG00000070193, ENSG00000277494, ENSG00000035403, ENSG00000154188	2030	22	16792	3.75996	0.964424	0.027876	1.17032
GOTERM_BP_DIRECT	GO:0050776~regulation of immune response	38	1.60541	0.000630737		ENSG00000178789, ENSG00000104974, ENSG00000104972, ENSG00000011600, ENSG00000167613, ENSG00000101017, ENSG00000188404, ENSG00000160255, ENSG00000095970, ENSG00000203747, ENSG00000164692, ENSG00000072694, ENSG00000134539, ENSG00000150093, ENSG00000110852, ENSG00000186407, ENSG00000113916, ENSG00000170909, ENSG00000103855, ENSG00000167851, ENSG00000174059, ENSG00000167850, ENSG00000108821, ENSG0000…	2030	178	16792	1.76592	0.967708	0.028436	1.20408
GOTERM_BP_DIRECT	GO:0045765~regulation of angiogenesis	12	0.506971	0.00065478		ENSG00000143494, ENSG00000134954, ENSG00000104332, ENSG00000100292, ENSG00000138685, ENSG00000163421, ENSG00000136235, ENSG00000136244, ENSG00000004399, ENSG00000174697, ENSG00000136960, ENSG00000020181	2030	31	16792	3.20203	0.97167	0.0292619	1.24971
GOTERM_BP_DIRECT	GO:0048015~phosphatidylinositol-mediated signaling	26	1.09844	0.000699004		ENSG00000078142, ENSG00000113721, ENSG00000105851, ENSG00000077782, ENSG00000198400, ENSG00000141968, ENSG00000100311, ENSG00000114013, ENSG00000182578, ENSG00000140285, ENSG00000138675, ENSG00000121594, ENSG00000113389, ENSG00000178562, ENSG00000113578, ENSG00000169047, ENSG00000171608, ENSG00000134853, ENSG00000010810, ENSG00000134259, ENSG00000138685, ENSG00000017427, ENSG00000070193, ENSG0000…	2030	106	16792	2.02896	0.977732	0.0309539	1.33358
GOTERM_BP_DIRECT	GO:0002250~adaptive immune response	33	1.39417	0.000706455		ENSG00000104974, ENSG00000239998, ENSG00000104972, ENSG00000244482, ENSG00000105851, ENSG00000275019, ENSG00000086730, ENSG00000113263, ENSG00000135047, ENSG00000186818, ENSG00000135046, ENSG00000275841, ENSG00000068323, ENSG00000066294, ENSG00000114013, ENSG00000167613, ENSG00000090659, ENSG00000010610, ENSG00000273884, ENSG00000166527, ENSG00000057657, ENSG00000111729, ENSG00000171608, ENSG0000…	2030	148	16792	1.84441	0.978617	0.0310264	1.3477
GOTERM_BP_DIRECT	GO:0006952~defense response	19	0.802704	0.000760353		ENSG00000183486, ENSG00000158270, ENSG00000104974, ENSG00000239998, ENSG00000107562, ENSG00000015285, ENSG00000275019, ENSG00000173198, ENSG00000274587, ENSG00000162711, ENSG00000150048, ENSG00000119535, ENSG00000275841, ENSG00000066294, ENSG00000172236, ENSG00000112149, ENSG00000105609, ENSG00000276175, ENSG00000273884, ENSG00000278046, ENSG00000122641, ENSG00000169413, ENSG00000204577, ENSG0000…	2030	67	16792	2.34577	0.984056	0.0330878	1.44981
GOTERM_BP_DIRECT	GO:0001946~lymphangiogenesis	7	0.295733	0.00083048		ENSG00000162493, ENSG00000204217, ENSG00000203883, ENSG00000183287, ENSG00000152104, ENSG00000037280, ENSG00000176692	2030	11	16792	5.26395	0.989117	0.0357993	1.58252
GOTERM_BP_DIRECT	GO:0031663~lipopolysaccharide-mediated signaling pathway	12	0.506971	0.000889889		ENSG00000100906, ENSG00000108691, ENSG00000154589, ENSG00000137462, ENSG00000105329, ENSG00000232810, ENSG00000164867, ENSG00000101336, ENSG00000125538, ENSG00000170458, ENSG00000277632, ENSG00000169403	2030	32	16792	3.10197	0.992125	0.0380111	1.69481
GOTERM_BP_DIRECT	GO:0042130~negative regulation of T cell proliferation	13	0.549218	0.000949085		ENSG00000196126, ENSG00000134460, ENSG00000197471, ENSG00000104972, ENSG00000105329, ENSG00000136634, ENSG00000103855, ENSG00000135077, ENSG00000155659, ENSG00000131042, ENSG00000136235, ENSG00000182566, ENSG00000049768	2030	37	16792	2.90635	0.994295	0.0401741	1.80658
GOTERM_BP_DIRECT	GO:0007566~embryo implantation	14	0.591466	0.000967688		ENSG00000099139, ENSG00000163041, ENSG00000128342, ENSG00000073756, ENSG00000077942, ENSG00000163453, ENSG00000100985, ENSG00000087245, ENSG00000067445, ENSG00000124212, ENSG00000118785, ENSG00000159167, ENSG00000122707, ENSG00000125538	2030	42	16792	2.75731	0.994845	0.0406298	1.84168
GOTERM_BP_DIRECT	GO:0046579~positive regulation of Ras protein signal transduction	9	0.380228	0.000986639		ENSG00000171777, ENSG00000157680, ENSG00000134259, ENSG00000198400, ENSG00000184371, ENSG00000143772, ENSG00000017427, ENSG00000070193, ENSG00000134250	2030	19	16792	3.91828	0.99535	0.0410924	1.87743
GOTERM_BP_DIRECT	GO:0002063~chondrocyte development	8	0.337981	0.000989848		ENSG00000124813, ENSG00000145423, ENSG00000204217, ENSG00000157766, ENSG00000137573, ENSG00000060718, ENSG00000131873, ENSG00000171310	2030	15	16792	4.41169	0.995431	0.0409104	1.88348
GOTERM_BP_DIRECT	GO:0043065~positive regulation of apoptotic process	56	2.36586	0.000998778		ENSG00000120949, ENSG00000113319, ENSG00000104972, ENSG00000073756, ENSG00000140379, ENSG00000182168, ENSG00000143382, ENSG00000105270, ENSG00000129675, ENSG00000099860, ENSG00000184254, ENSG00000101265, ENSG00000183454, ENSG00000119699, ENSG00000148926, ENSG00000120129, ENSG00000104332, ENSG00000145147, ENSG00000146674, ENSG00000113916, ENSG00000143878, ENSG00000112293, ENSG00000198959, ENSG0000…	2030	300	16792	1.54409	0.995648	0.0409611	1.90032
GOTERM_BP_DIRECT	GO:0032355~response to estradiol	23	0.971694	0.00100499		ENSG00000131477, ENSG00000091831, ENSG00000139549, ENSG00000105329, ENSG00000073756, ENSG00000113721, ENSG00000154764, ENSG00000108821, ENSG00000135046, ENSG00000122420, ENSG00000157103, ENSG00000125510, ENSG00000109846, ENSG00000134954, ENSG00000118523, ENSG00000133110, ENSG00000110092, ENSG00000010610, ENSG00000003436, ENSG00000174697, ENSG00000070193, ENSG00000145730, ENSG00000120129	2030	91	16792	2.09071	0.995793	0.0409027	1.91203
GOTERM_BP_DIRECT	GO:0032963~collagen metabolic process	6	0.253485	0.00104641		ENSG00000168477, ENSG00000111077, ENSG00000110811, ENSG00000089041, ENSG00000117385, ENSG00000100644	2030	8	16792	6.20394	0.996642	0.0422375	1.99009
GOTERM_BP_DIRECT	GO:0010888~negative regulation of lipid storage	6	0.253485	0.00104641		ENSG00000100906, ENSG00000138448, ENSG00000232810, ENSG00000259207, ENSG00000136244, ENSG00000174697	2030	8	16792	6.20394	0.996642	0.0422375	1.99009
GOTERM_BP_DIRECT	GO:0032496~response to lipopolysaccharide	35	1.47866	0.00107404		ENSG00000049249, ENSG00000120949, ENSG00000197405, ENSG00000160013, ENSG00000162551, ENSG00000007908, ENSG00000073756, ENSG00000018280, ENSG00000113140, ENSG00000121236, ENSG00000102575, ENSG00000101017, ENSG00000154589, ENSG00000137462, ENSG00000085871, ENSG00000181104, ENSG00000151694, ENSG00000148926, ENSG00000143546, ENSG00000186827, ENSG00000110324, ENSG00000100739, ENSG00000137496, ENSG0000…	2030	164	16792	1.76535	0.997111	0.0430101	2.04212
GOTERM_BP_DIRECT	GO:0045893~positive regulation of transcription, DNA-templated	87	3.67554	0.00108437		ENSG00000106571, ENSG00000171056, ENSG00000169071, ENSG00000091831, ENSG00000141448, ENSG00000203883, ENSG00000081189, ENSG00000069667, ENSG00000166333, ENSG00000214548, ENSG00000126603, ENSG00000174804, ENSG00000068323, ENSG00000162714, ENSG00000124216, ENSG00000114013, ENSG00000102038, ENSG00000181104, ENSG00000104903, ENSG00000140285, ENSG00000122641, ENSG00000121594, ENSG00000119699, ENSG0000…	2030	515	16792	1.39739	0.997269	0.0430978	2.06156
GOTERM_BP_DIRECT	GO:0006928~movement of cell or subcellular component	22	0.929447	0.00112968		ENSG00000167460, ENSG00000275302, ENSG00000163466, ENSG00000187474, ENSG00000122786, ENSG00000138443, ENSG00000073756, ENSG00000155849, ENSG00000171049, ENSG00000011201, ENSG00000136960, ENSG00000147065, ENSG00000133800, ENSG00000112303, ENSG00000011422, ENSG00000026025, ENSG00000167123, ENSG00000017427, ENSG00000099864, ENSG00000169429, ENSG00000035403, ENSG00000108798	2030	86	16792	2.11607	0.997867	0.0445338	2.14681
GOTERM_BP_DIRECT	GO:0009887~organ morphogenesis	23	0.971694	0.00117284		ENSG00000007372, ENSG00000105290, ENSG00000108691, ENSG00000113722, ENSG00000125266, ENSG00000150630, ENSG00000182871, ENSG00000157764, ENSG00000140678, ENSG00000105664, ENSG00000134250, ENSG00000176956, ENSG00000145431, ENSG00000049540, ENSG00000099250, ENSG00000104447, ENSG00000022267, ENSG00000138685, ENSG00000196405, ENSG00000011465, ENSG00000184347, ENSG00000111450, ENSG00000151702	2030	92	16792	2.06798	0.998314	0.0458648	2.22798
GOTERM_BP_DIRECT	GO:0043491~protein kinase B signaling	12	0.506971	0.00119069		ENSG00000167601, ENSG00000107290, ENSG00000108691, ENSG00000101017, ENSG00000105329, ENSG00000232810, ENSG00000153208, ENSG00000017427, ENSG00000166333, ENSG00000125538, ENSG00000277632, ENSG00000173846	2030	33	16792	3.00797	0.99847	0.0462148	2.26151
GOTERM_BP_DIRECT	GO:0006909~phagocytosis	15	0.633714	0.00120171		ENSG00000163485, ENSG00000261371, ENSG00000155849, ENSG00000018280, ENSG00000125810, ENSG00000197622, ENSG00000170458, ENSG00000110880, ENSG00000135046, ENSG00000167601, ENSG00000105352, ENSG00000160255, ENSG00000153208, ENSG00000128271, ENSG00000174697	2030	48	16792	2.58498	0.998559	0.0463028	2.28222
GOTERM_BP_DIRECT	GO:0001568~blood vessel development	13	0.549218	0.00123647		ENSG00000007372, ENSG00000198909, ENSG00000138448, ENSG00000130635, ENSG00000112769, ENSG00000081189, ENSG00000164692, ENSG00000184058, ENSG00000169604, ENSG00000179772, ENSG00000187513, ENSG00000108821, ENSG00000176170	2030	38	16792	2.82987	0.998808	0.0472763	2.34749
GOTERM_BP_DIRECT	GO:0048870~cell motility	10	0.422476	0.0012866		ENSG00000162493, ENSG00000134954, ENSG00000112137, ENSG00000157933, ENSG00000106991, ENSG00000075618, ENSG00000157227, ENSG00000151694, ENSG00000174059, ENSG00000106799	2030	24	16792	3.44663	0.999093	0.0488037	2.44154
GOTERM_BP_DIRECT	GO:0045671~negative regulation of osteoclast differentiation	10	0.422476	0.0012866		ENSG00000166147, ENSG00000070404, ENSG00000154127, ENSG00000104332, ENSG00000128606, ENSG00000275019, ENSG00000274587, ENSG00000204103, ENSG00000277632, ENSG00000186818, ENSG00000204577, ENSG00000277816	2030	24	16792	3.44663	0.999093	0.0488037	2.44154
GOTERM_BP_DIRECT	GO:0071407~cellular response to organic cyclic compound	17	0.718209	0.0013135		ENSG00000100906, ENSG00000168907, ENSG00000108691, ENSG00000105329, ENSG00000162551, ENSG00000232810, ENSG00000074047, ENSG00000277632, ENSG00000138061, ENSG00000171700, ENSG00000148677, ENSG00000077264, ENSG00000038945, ENSG00000125538, ENSG00000100097, ENSG00000171631, ENSG00000115461	2030	59	16792	2.38343	0.999216	0.0494548	2.49199
GOTERM_BP_DIRECT	GO:0030097~hemopoiesis	17	0.718209	0.0013135		ENSG00000124813, ENSG00000147155, ENSG00000111252, ENSG00000204301, ENSG00000075340, ENSG00000136634, ENSG00000182809, ENSG00000134250, ENSG00000092969, ENSG00000174059, ENSG00000154188, ENSG00000162367, ENSG00000100311, ENSG00000182578, ENSG00000184371, ENSG00000109906, ENSG00000163554	2030	59	16792	2.38343	0.999216	0.0494548	2.49199
GOTERM_BP_DIRECT	GO:0006874~cellular calcium ion homeostasis	23	0.971694	0.0013642		ENSG00000185052, ENSG00000181374, ENSG00000105974, ENSG00000108691, ENSG00000102468, ENSG00000140090, ENSG00000107562, ENSG00000105329, ENSG00000159164, ENSG00000145362, ENSG00000108700, ENSG00000100678, ENSG00000130203, ENSG00000111199, ENSG00000277632, ENSG00000198523, ENSG00000163823, ENSG00000101017, ENSG00000108688, ENSG00000143028, ENSG00000121807, ENSG00000058668, ENSG00000159167	2030	93	16792	2.04574	0.999405	0.0509631	2.58699
GOTERM_BP_DIRECT	GO:0043627~response to estrogen	18	0.760456	0.00145682		ENSG00000106571, ENSG00000105974, ENSG00000091831, ENSG00000139549, ENSG00000141448, ENSG00000113721, ENSG00000154764, ENSG00000100292, ENSG00000157227, ENSG00000120156, ENSG00000054356, ENSG00000113273, ENSG00000159200, ENSG00000178175, ENSG00000110092, ENSG00000119699, ENSG00000164442, ENSG00000132170	2030	65	16792	2.29069	0.999641	0.0539605	2.76031
GOTERM_BP_DIRECT	GO:0060412~ventricular septum morphogenesis	11	0.464723	0.00147588		ENSG00000169946, ENSG00000204217, ENSG00000176887, ENSG00000115170, ENSG00000164683, ENSG00000135547, ENSG00000163909, ENSG00000092969, ENSG00000106799, ENSG00000265107, ENSG00000164442	2030	29	16792	3.13763	0.999676	0.0542782	2.79593
GOTERM_BP_DIRECT	GO:0050921~positive regulation of chemotaxis	7	0.295733	0.00149149		ENSG00000100311, ENSG00000105329, ENSG00000106538, ENSG00000137801, ENSG00000113721, ENSG00000100034, ENSG00000137077	2030	12	16792	4.82529	0.999703	0.0544689	2.8251
GOTERM_BP_DIRECT	GO:0042340~keratan sulfate catabolic process	7	0.295733	0.00149149		ENSG00000139329, ENSG00000127083, ENSG00000188783, ENSG00000141012, ENSG00000135677, ENSG00000157766, ENSG00000139330	2030	12	16792	4.82529	0.999703	0.0544689	2.8251
GOTERM_BP_DIRECT	GO:0050710~negative regulation of cytokine secretion	7	0.295733	0.00149149		ENSG00000142405, ENSG00000124508, ENSG00000122862, ENSG00000136244, ENSG00000117586, ENSG00000049768, ENSG00000137507	2030	12	16792	4.82529	0.999703	0.0544689	2.8251
GOTERM_BP_DIRECT	GO:2000279~negative regulation of DNA biosynthetic process	7	0.295733	0.00149149		ENSG00000148677, ENSG00000152661, ENSG00000204217, ENSG00000181092, ENSG00000214548, ENSG00000082482, ENSG00000120129	2030	12	16792	4.82529	0.999703	0.0544689	2.8251
GOTERM_BP_DIRECT	GO:0001837~epithelial to mesenchymal transition	12	0.506971	0.00157031		ENSG00000019549, ENSG00000124216, ENSG00000134013, ENSG00000105329, ENSG00000197451, ENSG00000169756, ENSG00000115318, ENSG00000092969, ENSG00000106799, ENSG00000100644, ENSG00000114251, ENSG00000019991	2030	34	16792	2.9195	0.999807	0.0568847	2.97227
GOTERM_BP_DIRECT	GO:0050919~negative chemotaxis	12	0.506971	0.00157031		ENSG00000185070, ENSG00000138623, ENSG00000138448, ENSG00000167680, ENSG00000168758, ENSG00000143434, ENSG00000145147, ENSG00000259207, ENSG00000184347, ENSG00000010319, ENSG00000153993, ENSG00000118257	2030	34	16792	2.9195	0.999807	0.0568847	2.97227
GOTERM_BP_DIRECT	GO:0097190~apoptotic signaling pathway	19	0.802704	0.00157529		ENSG00000163485, ENSG00000105974, ENSG00000120949, ENSG00000186827, ENSG00000197471, ENSG00000054967, ENSG00000089041, ENSG00000213190, ENSG00000170458, ENSG00000010671, ENSG00000101017, ENSG00000154589, ENSG00000137831, ENSG00000124212, ENSG00000243414, ENSG00000239697, ENSG00000127946, ENSG00000249915, ENSG00000178562	2030	71	16792	2.21361	0.999812	0.0566833	2.98158
GOTERM_BP_DIRECT	GO:0090026~positive regulation of monocyte chemotaxis	8	0.337981	0.00157714		ENSG00000163823, ENSG00000108691, ENSG00000106366, ENSG00000107562, ENSG00000177119, ENSG00000121807, ENSG00000204472, ENSG00000146070	2030	16	16792	4.13596	0.999814	0.0563756	2.98503
GOTERM_BP_DIRECT	GO:0048566~embryonic digestive tract development	8	0.337981	0.00157714		ENSG00000106571, ENSG00000099139, ENSG00000106538, ENSG00000077092, ENSG00000232810, ENSG00000074047, ENSG00000092969, ENSG00000169429	2030	16	16792	4.13596	0.999814	0.0563756	2.98503
GOTERM_BP_DIRECT	GO:0045087~innate immune response	74	3.12632	0.00158159		ENSG00000173369, ENSG00000178789, ENSG00000011600, ENSG00000019169, ENSG00000174130, ENSG00000196664, ENSG00000066294, ENSG00000154589, ENSG00000137462, ENSG00000090659, ENSG00000159403, ENSG00000158869, ENSG00000095970, ENSG00000166523, ENSG00000254415, ENSG00000166527, ENSG00000132170, ENSG00000182511, ENSG00000143546, ENSG00000183486, ENSG00000091592, ENSG00000163154, ENSG00000186407, ENSG0000…	2030	430	16792	1.42354	0.999818	0.0561615	2.99332
GOTERM_BP_DIRECT	GO:0060976~coronary vasculature development	10	0.422476	0.00179693		ENSG00000057657, ENSG00000187240, ENSG00000139174, ENSG00000099139, ENSG00000049323, ENSG00000049192, ENSG00000070614, ENSG00000107882, ENSG00000004399, ENSG00000133026	2030	25	16792	3.30877	0.999944	0.0631566	3.39424
GOTERM_BP_DIRECT	GO:0045773~positive regulation of axon extension	11	0.464723	0.00197696		ENSG00000138623, ENSG00000115414, ENSG00000162946, ENSG00000166579, ENSG00000167178, ENSG00000166333, ENSG00000127603, ENSG00000198910, ENSG00000131711, ENSG00000187688, ENSG00000008086	2030	30	16792	3.03304	0.999979	0.0688236	3.72823
GOTERM_BP_DIRECT	GO:0045776~negative regulation of blood pressure	11	0.464723	0.00197696		ENSG00000163485, ENSG00000121064, ENSG00000125510, ENSG00000100739, ENSG00000150630, ENSG00000181092, ENSG00000164867, ENSG00000265107, ENSG00000185897, ENSG00000171388, ENSG00000169403	2030	30	16792	3.03304	0.999979	0.0688236	3.72823
GOTERM_BP_DIRECT	GO:0050918~positive chemotaxis	12	0.506971	0.00204333		ENSG00000099250, ENSG00000100311, ENSG00000107562, ENSG00000150630, ENSG00000171951, ENSG00000138685, ENSG00000140285, ENSG00000136235, ENSG00000070193, ENSG00000277632, ENSG00000154188, ENSG00000019991	2030	35	16792	2.83609	0.999985	0.0706019	3.85108
GOTERM_BP_DIRECT	GO:0034405~response to fluid shear stress	6	0.253485	0.00212015		ENSG00000152661, ENSG00000113721, ENSG00000164867, ENSG00000164400, ENSG00000089041, ENSG00000164442	2030	9	16792	5.51461	0.99999	0.072699	3.99308
GOTERM_BP_DIRECT	GO:0006968~cellular defense response	17	0.718209	0.00230513		ENSG00000180871, ENSG00000150093, ENSG00000197405, ENSG00000197471, ENSG00000160791, ENSG00000158517, ENSG00000011600, ENSG00000258227, ENSG00000167850, ENSG00000113263, ENSG00000154589, ENSG00000116701, ENSG00000131042, ENSG00000128271, ENSG00000121807, ENSG00000168329, ENSG00000163563	2030	62	16792	2.26811	0.999996	0.0783012	4.3342
GOTERM_BP_DIRECT	GO:0000902~cell morphogenesis	17	0.718209	0.00230513		ENSG00000162493, ENSG00000149256, ENSG00000073910, ENSG00000107798, ENSG00000089041, ENSG00000113916, ENSG00000092969, ENSG00000168685, ENSG00000019991, ENSG00000151651, ENSG00000166923, ENSG00000127528, ENSG00000084112, ENSG00000086991, ENSG00000218336, ENSG00000112186, ENSG00000204482	2030	62	16792	2.26811	0.999996	0.0783012	4.3342
GOTERM_BP_DIRECT	GO:0045165~cell fate commitment	14	0.591466	0.00243219		ENSG00000057657, ENSG00000169071, ENSG00000141448, ENSG00000154764, ENSG00000180447, ENSG00000105989, ENSG00000172020, ENSG00000188064, ENSG00000162367, ENSG00000104447, ENSG00000135547, ENSG00000143816, ENSG00000132170, ENSG00000114251	2030	46	16792	2.51754	0.999998	0.0819302	4.56786
GOTERM_BP_DIRECT	GO:0000186~activation of MAPKK activity	14	0.591466	0.00243219		ENSG00000163485, ENSG00000156265, ENSG00000198909, ENSG00000114353, ENSG00000139625, ENSG00000198400, ENSG00000157764, ENSG00000106799, ENSG00000188906, ENSG00000099860, ENSG00000107968, ENSG00000134259, ENSG00000181104, ENSG00000138685	2030	46	16792	2.51754	0.999998	0.0819302	4.56786
GOTERM_BP_DIRECT	GO:0010745~negative regulation of macrophage derived foam cell differentiation	7	0.295733	0.00248803		ENSG00000100906, ENSG00000138448, ENSG00000165029, ENSG00000181092, ENSG00000259207, ENSG00000087237, ENSG00000132170	2030	13	16792	4.45411	0.999999	0.0832184	4.67036
GOTERM_BP_DIRECT	GO:0060317~cardiac epithelial to mesenchymal transition	7	0.295733	0.00248803		ENSG00000130558, ENSG00000105989, ENSG00000164683, ENSG00000135547, ENSG00000163909, ENSG00000092969, ENSG00000106799	2030	13	16792	4.45411	0.999999	0.0832184	4.67036
GOTERM_BP_DIRECT	GO:0060413~atrial septum morphogenesis	7	0.295733	0.00248803		ENSG00000204217, ENSG00000142871, ENSG00000128602, ENSG00000135547, ENSG00000134250, ENSG00000092969, ENSG00000265107	2030	13	16792	4.45411	0.999999	0.0832184	4.67036
GOTERM_BP_DIRECT	GO:0051926~negative regulation of calcium ion transport	7	0.295733	0.00248803		ENSG00000090339, ENSG00000104972, ENSG00000073756, ENSG00000164867, ENSG00000131042, ENSG00000159167, ENSG00000198523	2030	13	16792	4.45411	0.999999	0.0832184	4.67036
GOTERM_BP_DIRECT	GO:0051056~regulation of small GTPase mediated signal transduction	29	1.22518	0.00250843		ENSG00000119729, ENSG00000113319, ENSG00000164741, ENSG00000110237, ENSG00000175899, ENSG00000123329, ENSG00000099331, ENSG00000137727, ENSG00000136002, ENSG00000129675, ENSG00000186517, ENSG00000141968, ENSG00000031081, ENSG00000163219, ENSG00000137962, ENSG00000205726, ENSG00000164691, ENSG00000105137, ENSG00000138639, ENSG00000075884, ENSG00000126785, ENSG00000128656, ENSG00000143878, ENSG0000…	2030	134	16792	1.79019	0.999999	0.0833609	4.70779
GOTERM_BP_DIRECT	GO:0071346~cellular response to interferon-gamma	16	0.675961	0.00253844		ENSG00000275302, ENSG00000154451, ENSG00000260314, ENSG00000181374, ENSG00000108691, ENSG00000108700, ENSG00000276085, ENSG00000277768, ENSG00000277632, ENSG00000183347, ENSG00000108688, ENSG00000275385, ENSG00000231389, ENSG00000204472, ENSG00000137077, ENSG00000277336, ENSG00000114251	2030	57	16792	2.32194	0.999999	0.0838057	4.76283
GOTERM_BP_DIRECT	GO:0070527~platelet aggregation	13	0.549218	0.00255697		ENSG00000115956, ENSG00000244734, ENSG00000005961, ENSG00000149781, ENSG00000105851, ENSG00000134853, ENSG00000259207, ENSG00000196924, ENSG00000166333, ENSG00000101335, ENSG00000072110, ENSG00000064201, ENSG00000035403	2030	41	16792	2.6228	0.999999	0.0838838	4.79679
GOTERM_BP_DIRECT	GO:0036006~cellular response to macrophage colony-stimulating factor stimulus	5	0.211238	0.00260461		ENSG00000186642, ENSG00000123360, ENSG00000108691, ENSG00000164935, ENSG00000182578	2030	6	16792	6.89327	0.999999	0.0848695	4.88405
GOTERM_BP_DIRECT	GO:0061299~retina vasculature morphogenesis in camera-type eye	5	0.211238	0.00260461		ENSG00000099250, ENSG00000126785, ENSG00000169504, ENSG00000174804, ENSG00000198844	2030	6	16792	6.89327	0.999999	0.0848695	4.88405
GOTERM_BP_DIRECT	GO:0032964~collagen biosynthetic process	5	0.211238	0.00260461		ENSG00000149257, ENSG00000065308, ENSG00000156140, ENSG00000130635, ENSG00000108821	2030	6	16792	6.89327	0.999999	0.0848695	4.88405
GOTERM_BP_DIRECT	GO:0003158~endothelium development	5	0.211238	0.00260461		ENSG00000152661, ENSG00000128052, ENSG00000174059, ENSG00000265107, ENSG00000187513	2030	6	16792	6.89327	0.999999	0.0848695	4.88405
GOTERM_BP_DIRECT	GO:0046718~viral entry into host cell	20	0.844951	0.00267744		ENSG00000260314, ENSG00000150093, ENSG00000138448, ENSG00000102468, ENSG00000186827, ENSG00000110876, ENSG00000164733, ENSG00000125266, ENSG00000258227, ENSG00000167601, ENSG00000203710, ENSG00000108947, ENSG00000114013, ENSG00000090339, ENSG00000090659, ENSG00000082781, ENSG00000161638, ENSG00000259207, ENSG00000182566, ENSG00000121594	2030	80	16792	2.06798	1	0.0866219	5.0173
GOTERM_BP_DIRECT	GO:0001558~regulation of cell growth	20	0.844951	0.00267744		ENSG00000111666, ENSG00000141753, ENSG00000140092, ENSG00000170801, ENSG00000146674, ENSG00000064205, ENSG00000163453, ENSG00000082397, ENSG00000152377, ENSG00000104415, ENSG00000167779, ENSG00000139182, ENSG00000166033, ENSG00000169495, ENSG00000164283, ENSG00000118523, ENSG00000142871, ENSG00000168309, ENSG00000115461, ENSG00000118515	2030	80	16792	2.06798	1	0.0866219	5.0173
GOTERM_BP_DIRECT	GO:0008037~cell recognition	9	0.380228	0.00299299		ENSG00000162706, ENSG00000147408, ENSG00000261371, ENSG00000091972, ENSG00000172243, ENSG00000038427, ENSG00000109943, ENSG00000106714, ENSG00000150637	2030	22	16792	3.38397	1	0.0957727	5.59265
GOTERM_BP_DIRECT	GO:0001764~neuron migration	24	1.01394	0.00313813		ENSG00000182636, ENSG00000007372, ENSG00000091129, ENSG00000162946, ENSG00000122691, ENSG00000152661, ENSG00000107562, ENSG00000185532, ENSG00000081189, ENSG00000077782, ENSG00000140538, ENSG00000152377, ENSG00000167601, ENSG00000010810, ENSG00000128610, ENSG00000099250, ENSG00000189056, ENSG00000166579, ENSG00000134369, ENSG00000133083, ENSG00000183813, ENSG00000112139, ENSG00000008086, ENSG0000…	2030	105	16792	1.89072	1	0.0996005	5.85618
GOTERM_BP_DIRECT	GO:0071300~cellular response to retinoic acid	18	0.760456	0.00342195		ENSG00000003137, ENSG00000108691, ENSG00000044524, ENSG00000081189, ENSG00000105989, ENSG00000108821, ENSG00000140538, ENSG00000174804, ENSG00000188064, ENSG00000107290, ENSG00000165029, ENSG00000132386, ENSG00000174697, ENSG00000184058, ENSG00000143816, ENSG00000114251, ENSG00000132170, ENSG00000041982	2030	70	16792	2.12707	1	0.107496	6.36949
GOTERM_BP_DIRECT	GO:0036120~cellular response to platelet-derived growth factor stimulus	8	0.337981	0.0035268		ENSG00000010810, ENSG00000116285, ENSG00000108691, ENSG00000170962, ENSG00000105509, ENSG00000113721, ENSG00000170961, ENSG00000137710	2030	18	16792	3.67641	1	0.109974	6.55843
GOTERM_BP_DIRECT	GO:0060021~palate development	19	0.802704	0.0035317		ENSG00000106571, ENSG00000122691, ENSG00000121068, ENSG00000157933, ENSG00000154764, ENSG00000081189, ENSG00000178860, ENSG00000106799, ENSG00000092969, ENSG00000173068, ENSG00000019549, ENSG00000124216, ENSG00000106511, ENSG00000144655, ENSG00000116132, ENSG00000122641, ENSG00000143951, ENSG00000119699, ENSG00000114251	2030	76	16792	2.06798	1	0.109493	6.56726
GOTERM_BP_DIRECT	GO:0051216~cartilage development	16	0.675961	0.00364006		ENSG00000123500, ENSG00000072840, ENSG00000183682, ENSG00000133048, ENSG00000182158, ENSG00000148516, ENSG00000139329, ENSG00000153162, ENSG00000147408, ENSG00000116132, ENSG00000109906, ENSG00000137573, ENSG00000102265, ENSG00000114251, ENSG00000198353, ENSG00000100644	2030	59	16792	2.24323	1	0.112026	6.76214
GOTERM_BP_DIRECT	GO:0048048~embryonic eye morphogenesis	6	0.253485	0.00381979		ENSG00000166147, ENSG00000184254, ENSG00000077092, ENSG00000138829, ENSG00000117122, ENSG00000115380	2030	10	16792	4.96315	1	0.116574	7.08454
GOTERM_BP_DIRECT	GO:0040037~negative regulation of fibroblast growth factor receptor signaling pathway	6	0.253485	0.00381979		ENSG00000063660, ENSG00000137801, ENSG00000137573, ENSG00000180730, ENSG00000164056, ENSG00000114251	2030	10	16792	4.96315	1	0.116574	7.08454
GOTERM_BP_DIRECT	GO:0046888~negative regulation of hormone secretion	6	0.253485	0.00381979		ENSG00000163485, ENSG00000099985, ENSG00000128342, ENSG00000095752, ENSG00000181092, ENSG00000136244	2030	10	16792	4.96315	1	0.116574	7.08454
GOTERM_BP_DIRECT	GO:0014912~negative regulation of smooth muscle cell migration	7	0.295733	0.00391216		ENSG00000106366, ENSG00000103034, ENSG00000181092, ENSG00000146674, ENSG00000145147, ENSG00000166333, ENSG00000115461	2030	14	16792	4.13596	1	0.118561	7.24981
GOTERM_BP_DIRECT	GO:0060333~interferon-gamma-mediated signaling pathway	18	0.760456	0.00400331		ENSG00000196126, ENSG00000204287, ENSG00000237541, ENSG00000125148, ENSG00000070808, ENSG00000232629, ENSG00000101336, ENSG00000196735, ENSG00000198019, ENSG00000132274, ENSG00000223865, ENSG00000216490, ENSG00000090339, ENSG00000117228, ENSG00000162692, ENSG00000231389, ENSG00000150337, ENSG00000169403	2030	71	16792	2.09711	1	0.120487	7.41263
GOTERM_BP_DIRECT	GO:0003148~outflow tract septum morphogenesis	9	0.380228	0.00410937		ENSG00000169946, ENSG00000121068, ENSG00000141448, ENSG00000204217, ENSG00000077092, ENSG00000106991, ENSG00000115170, ENSG00000184058, ENSG00000092969	2030	23	16792	3.23684	1	0.122803	7.60174
GOTERM_BP_DIRECT	GO:0035924~cellular response to vascular endothelial growth factor stimulus	9	0.380228	0.00410937		ENSG00000131477, ENSG00000099250, ENSG00000179388, ENSG00000128052, ENSG00000184304, ENSG00000180447, ENSG00000037280, ENSG00000162692, ENSG00000102755	2030	23	16792	3.23684	1	0.122803	7.60174
GOTERM_BP_DIRECT	GO:0007596~blood coagulation	36	1.52091	0.0041763		ENSG00000135218, ENSG00000104368, ENSG00000185022, ENSG00000163041, ENSG00000169946, ENSG00000107099, ENSG00000111252, ENSG00000141448, ENSG00000122861, ENSG00000015285, ENSG00000024422, ENSG00000145431, ENSG00000138722, ENSG00000170962, ENSG00000181104, ENSG00000128271, ENSG00000158869, ENSG00000127533, ENSG00000259207, ENSG00000003436, ENSG00000164692, ENSG00000005249, ENSG00000110799, ENSG0000…	2030	184	16792	1.61842	1	0.123999	7.72089
GOTERM_BP_DIRECT	GO:0032720~negative regulation of tumor necrosis factor production	12	0.506971	0.00419025		ENSG00000135077, ENSG00000167601, ENSG00000102575, ENSG00000122691, ENSG00000134830, ENSG00000181092, ENSG00000115138, ENSG00000136634, ENSG00000136235, ENSG00000174059, ENSG00000118503, ENSG00000049768	2030	38	16792	2.61219	1	0.123715	7.74572
GOTERM_BP_DIRECT	GO:0032689~negative regulation of interferon-gamma production	10	0.422476	0.00434363		ENSG00000135077, ENSG00000167601, ENSG00000196126, ENSG00000171867, ENSG00000104972, ENSG00000197646, ENSG00000136634, ENSG00000117586, ENSG00000115602, ENSG00000049768	2030	28	16792	2.95426	1	0.127264	8.01815
GOTERM_BP_DIRECT	GO:0016339~calcium-dependent cell-cell adhesion via plasma membrane cell adhesion molecules	10	0.422476	0.00434363		ENSG00000112852, ENSG00000107736, ENSG00000140945, ENSG00000113209, ENSG00000081818, ENSG00000113205, ENSG00000113555, ENSG00000166341, ENSG00000113211, ENSG00000170558	2030	28	16792	2.95426	1	0.127264	8.01815
GOTERM_BP_DIRECT	GO:0018146~keratan sulfate biosynthetic process	10	0.422476	0.00434363		ENSG00000139329, ENSG00000086062, ENSG00000175040, ENSG00000175264, ENSG00000064225, ENSG00000127083, ENSG00000188783, ENSG00000157766, ENSG00000139330, ENSG00000157350	2030	28	16792	2.95426	1	0.127264	8.01815
GOTERM_BP_DIRECT	GO:0051092~positive regulation of NF-kappaB transcription factor activity	28	1.18293	0.00449947		ENSG00000100906, ENSG00000105329, ENSG00000070808, ENSG00000091106, ENSG00000198400, ENSG00000132274, ENSG00000151651, ENSG00000101017, ENSG00000137462, ENSG00000160255, ENSG00000136244, ENSG00000196083, ENSG00000125538, ENSG00000176170, ENSG00000143546, ENSG00000131080, ENSG00000169083, ENSG00000232810, ENSG00000184304, ENSG00000010671, ENSG00000162711, ENSG00000166923, ENSG00000080561, ENSG0000…	2030	133	16792	1.74146	1	0.130825	8.29419
GOTERM_BP_DIRECT	GO:0014066~regulation of phosphatidylinositol 3-kinase signaling	19	0.802704	0.004741		ENSG00000113578, ENSG00000169047, ENSG00000113721, ENSG00000077782, ENSG00000134853, ENSG00000171608, ENSG00000150867, ENSG00000141968, ENSG00000010810, ENSG00000101445, ENSG00000114013, ENSG00000100311, ENSG00000138685, ENSG00000140285, ENSG00000138675, ENSG00000070193, ENSG00000113070, ENSG00000121594, ENSG00000178562	2030	78	16792	2.01496	1	0.136633	8.72044
GOTERM_BP_DIRECT	GO:0045666~positive regulation of neuron differentiation	19	0.802704	0.004741		ENSG00000091129, ENSG00000077092, ENSG00000077782, ENSG00000081189, ENSG00000074047, ENSG00000113916, ENSG00000176887, ENSG00000163909, ENSG00000151917, ENSG00000137672, ENSG00000148516, ENSG00000153162, ENSG00000196628, ENSG00000128610, ENSG00000167191, ENSG00000213859, ENSG00000156466, ENSG00000140299, ENSG00000035862	2030	78	16792	2.01496	1	0.136633	8.72044
GOTERM_BP_DIRECT	GO:0043536~positive regulation of blood vessel endothelial cell migration	8	0.337981	0.00500856		ENSG00000100311, ENSG00000105329, ENSG00000137801, ENSG00000150630, ENSG00000184304, ENSG00000138685, ENSG00000166025, ENSG00000154188	2030	19	16792	3.48291	1	0.143028	9.19043
GOTERM_BP_DIRECT	GO:0007416~synapse assembly	16	0.675961	0.00510493		ENSG00000112852, ENSG00000091129, ENSG00000146555, ENSG00000164061, ENSG00000154764, ENSG00000157240, ENSG00000169992, ENSG00000139182, ENSG00000113209, ENSG00000081818, ENSG00000113205, ENSG00000251322, ENSG00000004399, ENSG00000113211, ENSG00000114251, ENSG00000176697	2030	61	16792	2.16968	1	0.144821	9.35915
GOTERM_BP_DIRECT	GO:0007189~adenylate cyclase-activating G-protein coupled receptor signaling pathway	14	0.591466	0.00535593		ENSG00000160013, ENSG00000087494, ENSG00000078295, ENSG00000141404, ENSG00000064989, ENSG00000122420, ENSG00000006638, ENSG00000121281, ENSG00000129467, ENSG00000128271, ENSG00000160801, ENSG00000050628, ENSG00000145040, ENSG00000113389	2030	50	16792	2.31614	1	0.150613	9.79721
GOTERM_BP_DIRECT	GO:0051549~positive regulation of keratinocyte migration	5	0.211238	0.00549619		ENSG00000100985, ENSG00000170961, ENSG00000140285, ENSG00000070193, ENSG00000113070	2030	7	16792	5.90852	1	0.153458	10.0411
GOTERM_BP_DIRECT	GO:0060907~positive regulation of macrophage cytokine production	5	0.211238	0.00549619		ENSG00000135218, ENSG00000138623, ENSG00000159674, ENSG00000167191, ENSG00000114251	2030	7	16792	5.90852	1	0.153458	10.0411
GOTERM_BP_DIRECT	GO:0030866~cortical actin cytoskeleton organization	9	0.380228	0.00552075		ENSG00000115956, ENSG00000119729, ENSG00000232810, ENSG00000123338, ENSG00000024422, ENSG00000184922, ENSG00000082397, ENSG00000073350, ENSG00000131899	2030	24	16792	3.10197	1	0.153308	10.0838
GOTERM_BP_DIRECT	GO:0016049~cell growth	15	0.633714	0.0057345		ENSG00000171777, ENSG00000138448, ENSG00000120332, ENSG00000105329, ENSG00000103034, ENSG00000169083, ENSG00000134531, ENSG00000134250, ENSG00000092969, ENSG00000168685, ENSG00000171150, ENSG00000142227, ENSG00000259207, ENSG00000136244, ENSG00000119699	2030	56	16792	2.21569	1	0.157962	10.4541
GOTERM_BP_DIRECT	GO:0042692~muscle cell differentiation	7	0.295733	0.00586037		ENSG00000112531, ENSG00000163041, ENSG00000148677, ENSG00000082014, ENSG00000168758, ENSG00000131018, ENSG00000069667	2030	15	16792	3.86023	1	0.160337	10.6715
GOTERM_BP_DIRECT	GO:0051965~positive regulation of synapse assembly	16	0.675961	0.00599848		ENSG00000185985, ENSG00000139211, ENSG00000198400, ENSG00000154764, ENSG00000140538, ENSG00000101463, ENSG00000121753, ENSG00000185070, ENSG00000169992, ENSG00000179542, ENSG00000139182, ENSG00000181790, ENSG00000196083, ENSG00000186340, ENSG00000135298, ENSG00000176697	2030	62	16792	2.13469	1	0.162985	10.9095
GOTERM_BP_DIRECT	GO:0019886~antigen processing and presentation of exogenous peptide antigen via MHC class II	21	0.887199	0.00615885		ENSG00000129354, ENSG00000196126, ENSG00000204287, ENSG00000237541, ENSG00000155980, ENSG00000150961, ENSG00000204252, ENSG00000232629, ENSG00000196735, ENSG00000242574, ENSG00000135047, ENSG00000187240, ENSG00000223865, ENSG00000216490, ENSG00000182287, ENSG00000126214, ENSG00000231389, ENSG00000158869, ENSG00000196961, ENSG00000084731, ENSG00000174080	2030	92	16792	1.88816	1	0.166146	11.185
GOTERM_BP_DIRECT	GO:0001886~endothelial cell morphogenesis	6	0.253485	0.00631089		ENSG00000261371, ENSG00000204301, ENSG00000182871, ENSG00000159167, ENSG00000169504, ENSG00000173706	2030	11	16792	4.51196	1	0.169058	11.4455
GOTERM_BP_DIRECT	GO:0042535~positive regulation of tumor necrosis factor biosynthetic process	6	0.253485	0.00631089		ENSG00000165168, ENSG00000120949, ENSG00000197471, ENSG00000137801, ENSG00000121807, ENSG00000174125	2030	11	16792	4.51196	1	0.169058	11.4455
GOTERM_BP_DIRECT	GO:0032703~negative regulation of interleukin-2 production	6	0.253485	0.00631089		ENSG00000135077, ENSG00000155659, ENSG00000171867, ENSG00000061273, ENSG00000118503, ENSG00000049768	2030	11	16792	4.51196	1	0.169058	11.4455
GOTERM_BP_DIRECT	GO:0002523~leukocyte migration involved in inflammatory response	6	0.253485	0.00631089		ENSG00000143546, ENSG00000108691, ENSG00000160255, ENSG00000007908, ENSG00000166086, ENSG00000151651	2030	11	16792	4.51196	1	0.169058	11.4455
GOTERM_BP_DIRECT	GO:0060665~regulation of branching involved in salivary gland morphogenesis by mesenchymal-epithelial signaling	4	0.16899	0.00640965		ENSG00000077782, ENSG00000140285, ENSG00000070193, ENSG00000019991	2030	4	16792	8.27192	1	0.170637	11.6144
GOTERM_BP_DIRECT	GO:0038124~toll-like receptor TLR6:TLR2 signaling pathway	4	0.16899	0.00640965		ENSG00000135218, ENSG00000137462, ENSG00000174130, ENSG00000170458	2030	4	16792	8.27192	1	0.170637	11.6144
GOTERM_BP_DIRECT	GO:0030947~regulation of vascular endothelial growth factor receptor signaling pathway	4	0.16899	0.00640965		ENSG00000138119, ENSG00000150630, ENSG00000131634, ENSG00000174804	2030	4	16792	8.27192	1	0.170637	11.6144
GOTERM_BP_DIRECT	GO:0045629~negative regulation of T-helper 2 cell differentiation	4	0.16899	0.00640965		ENSG00000171150, ENSG00000113916, ENSG00000136630, ENSG00000135046	2030	4	16792	8.27192	1	0.170637	11.6144
GOTERM_BP_DIRECT	GO:0045906~negative regulation of vasoconstriction	4	0.16899	0.00640965		ENSG00000204217, ENSG00000174697, ENSG00000171388, ENSG00000148926	2030	4	16792	8.27192	1	0.170637	11.6144
GOTERM_BP_DIRECT	GO:0038165~oncostatin-M-mediated signaling pathway	4	0.16899	0.00640965		ENSG00000113594, ENSG00000134352, ENSG00000099985, ENSG00000145623	2030	4	16792	8.27192	1	0.170637	11.6144
GOTERM_BP_DIRECT	GO:0071726~cellular response to diacyl bacterial lipopeptide	4	0.16899	0.00640965		ENSG00000135218, ENSG00000137462, ENSG00000174130, ENSG00000170458	2030	4	16792	8.27192	1	0.170637	11.6144
GOTERM_BP_DIRECT	GO:0030819~positive regulation of cAMP biosynthetic process	12	0.506971	0.00641815		ENSG00000131477, ENSG00000165029, ENSG00000131016, ENSG00000121281, ENSG00000160013, ENSG00000087494, ENSG00000128271, ENSG00000140030, ENSG00000132329, ENSG00000064989, ENSG00000143147, ENSG00000148926	2030	40	16792	2.48158	1	0.170016	11.6289
GOTERM_BP_DIRECT	GO:0043066~negative regulation of apoptotic process	74	3.12632	0.00666097		ENSG00000106571, ENSG00000100385, ENSG00000141448, ENSG00000140379, ENSG00000101336, ENSG00000101197, ENSG00000143384, ENSG00000173846, ENSG00000134352, ENSG00000179388, ENSG00000167772, ENSG00000037280, ENSG00000142871, ENSG00000128602, ENSG00000174697, ENSG00000163545, ENSG00000176170, ENSG00000120129, ENSG00000153071, ENSG00000104332, ENSG00000170542, ENSG00000154764, ENSG00000123338, ENSG0000…	2030	455	16792	1.34532	1	0.175023	12.0426
GOTERM_BP_DIRECT	GO:0090090~negative regulation of canonical Wnt signaling pathway	32	1.35192	0.0067474		ENSG00000111087, ENSG00000106571, ENSG00000105974, ENSG00000169071, ENSG00000141753, ENSG00000130203, ENSG00000157240, ENSG00000171700, ENSG00000002746, ENSG00000139174, ENSG00000167779, ENSG00000164932, ENSG00000171444, ENSG00000277791, ENSG00000106483, ENSG00000155011, ENSG00000120738, ENSG00000164736, ENSG00000153071, ENSG00000197380, ENSG00000104332, ENSG00000150457, ENSG00000122870, ENSG0000…	2030	163	16792	1.62394	1	0.176242	12.1894
GOTERM_BP_DIRECT	GO:0045944~positive regulation of transcription from RNA polymerase II promoter	145	6.1259	0.00684068		ENSG00000125740, ENSG00000106571, ENSG00000185022, ENSG00000119729, ENSG00000169946, ENSG00000169744, ENSG00000164330, ENSG00000104972, ENSG00000141448, ENSG00000203883, ENSG00000069667, ENSG00000114779, ENSG00000126603, ENSG00000068323, ENSG00000153162, ENSG00000104447, ENSG00000204217, ENSG00000122641, ENSG00000135547, ENSG00000135363, ENSG00000113580, ENSG00000119699, ENSG00000178573, ENSG0000…	2030	981	16792	1.22266	1	0.177609	12.3477
GOTERM_BP_DIRECT	GO:0002052~positive regulation of neuroblast proliferation	8	0.337981	0.00691313		ENSG00000106571, ENSG00000007372, ENSG00000162946, ENSG00000082014, ENSG00000150630, ENSG00000128602, ENSG00000100644, ENSG00000168329	2030	20	16792	3.30877	1	0.178471	12.4703
GOTERM_BP_DIRECT	GO:0032729~positive regulation of interferon-gamma production	13	0.549218	0.00711818		ENSG00000232810, ENSG00000018280, ENSG00000184588, ENSG00000170458, ENSG00000223865, ENSG00000135077, ENSG00000231389, ENSG00000121807, ENSG00000117586, ENSG00000243414, ENSG00000125538, ENSG00000150637, ENSG00000114251	2030	46	16792	2.33772	1	0.182408	12.8167
GOTERM_BP_DIRECT	GO:0035023~regulation of Rho protein signal transduction	19	0.802704	0.00717399		ENSG00000153404, ENSG00000113319, ENSG00000164741, ENSG00000110237, ENSG00000120278, ENSG00000154783, ENSG00000099331, ENSG00000136002, ENSG00000090924, ENSG00000129675, ENSG00000141968, ENSG00000146192, ENSG00000240771, ENSG00000205726, ENSG00000053524, ENSG00000046889, ENSG00000198844, ENSG00000124126, ENSG00000156299	2030	81	16792	1.94033	1	0.182848	12.9107
GOTERM_BP_DIRECT	GO:0030217~T cell differentiation	10	0.422476	0.00720147		ENSG00000124813, ENSG00000141968, ENSG00000081237, ENSG00000171608, ENSG00000010610, ENSG00000168421, ENSG00000174697, ENSG00000124126, ENSG00000168685, ENSG00000120738	2030	30	16792	2.75731	1	0.182633	12.957
GOTERM_BP_DIRECT	GO:0044344~cellular response to fibroblast growth factor stimulus	10	0.422476	0.00720147		ENSG00000019549, ENSG00000107290, ENSG00000108691, ENSG00000104332, ENSG00000179388, ENSG00000128016, ENSG00000133110, ENSG00000184058, ENSG00000169429, ENSG00000108821	2030	30	16792	2.75731	1	0.182633	12.957
GOTERM_BP_DIRECT	GO:0060325~face morphogenesis	10	0.422476	0.00720147		ENSG00000087245, ENSG00000105329, ENSG00000144655, ENSG00000157933, ENSG00000121005, ENSG00000103196, ENSG00000184058, ENSG00000092969, ENSG00000119699, ENSG00000108821	2030	30	16792	2.75731	1	0.182633	12.957
GOTERM_BP_DIRECT	GO:0033138~positive regulation of peptidyl-serine phosphorylation	17	0.718209	0.00825129		ENSG00000105974, ENSG00000128342, ENSG00000099985, ENSG00000095752, ENSG00000105329, ENSG00000232810, ENSG00000184304, ENSG00000087074, ENSG00000157764, ENSG00000121236, ENSG00000180353, ENSG00000140538, ENSG00000154188, ENSG00000145423, ENSG00000058668, ENSG00000136244, ENSG00000114251	2030	70	16792	2.0089	1	0.205472	14.7073
GOTERM_BP_DIRECT	GO:0030949~positive regulation of vascular endothelial growth factor receptor signaling pathway	7	0.295733	0.0084303		ENSG00000109072, ENSG00000161638, ENSG00000259207, ENSG00000125538, ENSG00000070193, ENSG00000102755, ENSG00000100644	2030	16	16792	3.61897	1	0.2085	15.0024
GOTERM_BP_DIRECT	GO:0090280~positive regulation of calcium ion import	7	0.295733	0.0084303		ENSG00000100311, ENSG00000108691, ENSG00000107562, ENSG00000113721, ENSG00000159167, ENSG00000277632, ENSG00000187688	2030	16	16792	3.61897	1	0.2085	15.0024
GOTERM_BP_DIRECT	GO:0003203~endocardial cushion morphogenesis	7	0.295733	0.0084303		ENSG00000122691, ENSG00000121068, ENSG00000106991, ENSG00000115170, ENSG00000164683, ENSG00000163909, ENSG00000092969	2030	16	16792	3.61897	1	0.2085	15.0024
GOTERM_BP_DIRECT	GO:0061028~establishment of endothelial barrier	7	0.295733	0.0084303		ENSG00000101445, ENSG00000186642, ENSG00000090339, ENSG00000203883, ENSG00000137710, ENSG00000147065, ENSG00000179820	2030	16	16792	3.61897	1	0.2085	15.0024
GOTERM_BP_DIRECT	GO:0007268~chemical synaptic transmission	43	1.81665	0.00848734		ENSG00000112852, ENSG00000164082, ENSG00000102468, ENSG00000034053, ENSG00000164061, ENSG00000109738, ENSG00000180616, ENSG00000150672, ENSG00000171246, ENSG00000079215, ENSG00000130477, ENSG00000148680, ENSG00000111181, ENSG00000157103, ENSG00000166073, ENSG00000105711, ENSG00000125510, ENSG00000125675, ENSG00000113209, ENSG00000165379, ENSG00000113205, ENSG00000183454, ENSG00000183134, ENSG0000…	2030	240	16792	1.48205	1	0.208817	15.0962
GOTERM_BP_DIRECT	GO:0045600~positive regulation of fat cell differentiation	13	0.549218	0.0085313		ENSG00000019549, ENSG00000151468, ENSG00000174705, ENSG00000161642, ENSG00000174600, ENSG00000102468, ENSG00000145423, ENSG00000104332, ENSG00000106538, ENSG00000128016, ENSG00000102802, ENSG00000109906, ENSG00000132170	2030	47	16792	2.28798	1	0.208845	15.1685
GOTERM_BP_DIRECT	GO:0031100~organ regeneration	13	0.549218	0.0085313		ENSG00000167601, ENSG00000119508, ENSG00000119630, ENSG00000108691, ENSG00000197405, ENSG00000107562, ENSG00000060656, ENSG00000166741, ENSG00000091879, ENSG00000136167, ENSG00000019991, ENSG00000148926, ENSG00000132170	2030	47	16792	2.28798	1	0.208845	15.1685
GOTERM_BP_DIRECT	GO:0043552~positive regulation of phosphatidylinositol 3-kinase activity	10	0.422476	0.00908121		ENSG00000100311, ENSG00000105329, ENSG00000169047, ENSG00000113721, ENSG00000134853, ENSG00000138685, ENSG00000000938, ENSG00000137077, ENSG00000120156, ENSG00000102755	2030	31	16792	2.66836	1	0.219783	16.0673
GOTERM_BP_DIRECT	GO:0060070~canonical Wnt signaling pathway	19	0.802704	0.00929529		ENSG00000186174, ENSG00000164736, ENSG00000111087, ENSG00000162946, ENSG00000104332, ENSG00000060656, ENSG00000154764, ENSG00000157240, ENSG00000105989, ENSG00000150764, ENSG00000174804, ENSG00000188906, ENSG00000188064, ENSG00000019549, ENSG00000152284, ENSG00000110092, ENSG00000128602, ENSG00000143816, ENSG00000114251	2030	83	16792	1.89357	1	0.223374	16.4148
GOTERM_BP_DIRECT	GO:0007202~activation of phospholipase C activity	9	0.380228	0.00941365		ENSG00000166148, ENSG00000171777, ENSG00000151617, ENSG00000102468, ENSG00000197405, ENSG00000007908, ENSG00000198121, ENSG00000137841, ENSG00000113263	2030	26	16792	2.86336	1	0.2249	16.6063
GOTERM_BP_DIRECT	GO:0051928~positive regulation of calcium ion transport	9	0.380228	0.00941365		ENSG00000275302, ENSG00000163823, ENSG00000145362, ENSG00000070808, ENSG00000065534, ENSG00000181104, ENSG00000196632, ENSG00000277632, ENSG00000137672	2030	26	16792	2.86336	1	0.2249	16.6063
GOTERM_BP_DIRECT	GO:0051496~positive regulation of stress fiber assembly	12	0.506971	0.00948079		ENSG00000104332, ENSG00000086991, ENSG00000118523, ENSG00000100034, ENSG00000135723, ENSG00000198121, ENSG00000157764, ENSG00000140030, ENSG00000106799, ENSG00000196405, ENSG00000119699, ENSG00000198844	2030	42	16792	2.36341	1	0.225336	16.7148
GOTERM_BP_DIRECT	GO:0006024~glycosaminoglycan biosynthetic process	12	0.506971	0.00948079		ENSG00000063660, ENSG00000153976, ENSG00000183098, ENSG00000158008, ENSG00000105509, ENSG00000070614, ENSG00000125430, ENSG00000113721, ENSG00000122254, ENSG00000142798, ENSG00000162694, ENSG00000169439	2030	42	16792	2.36341	1	0.225336	16.7148
GOTERM_BP_DIRECT	GO:0043206~extracellular fibril organization	6	0.253485	0.00975331		ENSG00000119681, ENSG00000156140, ENSG00000130635, ENSG00000166482, ENSG00000166333, ENSG00000197614	2030	12	16792	4.13596	1	0.230037	17.1536
GOTERM_BP_DIRECT	GO:0009190~cyclic nucleotide biosynthetic process	6	0.253485	0.00975331		ENSG00000169418, ENSG00000121281, ENSG00000129467, ENSG00000159899, ENSG00000078295, ENSG00000113389	2030	12	16792	4.13596	1	0.230037	17.1536
GOTERM_BP_DIRECT	GO:0035385~Roundabout signaling pathway	6	0.253485	0.00975331		ENSG00000169855, ENSG00000154134, ENSG00000083782, ENSG00000099331, ENSG00000145147, ENSG00000184347	2030	12	16792	4.13596	1	0.230037	17.1536
GOTERM_BP_DIRECT	GO:0030166~proteoglycan biosynthetic process	6	0.253485	0.00975331		ENSG00000147408, ENSG00000204217, ENSG00000157766, ENSG00000197093, ENSG00000169826, ENSG00000017427	2030	12	16792	4.13596	1	0.230037	17.1536
GOTERM_BP_DIRECT	GO:0043116~negative regulation of vascular permeability	6	0.253485	0.00975331		ENSG00000131477, ENSG00000186642, ENSG00000128271, ENSG00000145147, ENSG00000154188, ENSG00000148926	2030	12	16792	4.13596	1	0.230037	17.1536
GOTERM_BP_DIRECT	GO:0010544~negative regulation of platelet activation	5	0.211238	0.00994596		ENSG00000100311, ENSG00000164867, ENSG00000130203, ENSG00000134853, ENSG00000178726	2030	8	16792	5.16995	1	0.233026	17.4625
GOTERM_BP_DIRECT	GO:0034138~toll-like receptor 3 signaling pathway	5	0.211238	0.00994596		ENSG00000135077, ENSG00000158270, ENSG00000114013, ENSG00000168077, ENSG00000131378	2030	8	16792	5.16995	1	0.233026	17.4625
GOTERM_BP_DIRECT	GO:0071711~basement membrane organization	5	0.211238	0.00994596		ENSG00000185070, ENSG00000099953, ENSG00000116962, ENSG00000187498, ENSG00000087303	2030	8	16792	5.16995	1	0.233026	17.4625
GOTERM_BP_DIRECT	GO:0032966~negative regulation of collagen biosynthetic process	5	0.211238	0.00994596		ENSG00000161544, ENSG00000116285, ENSG00000160712, ENSG00000136244, ENSG00000132170	2030	8	16792	5.16995	1	0.233026	17.4625
GOTERM_BP_DIRECT	GO:0001955~blood vessel maturation	5	0.211238	0.00994596		ENSG00000087245, ENSG00000170989, ENSG00000104903, ENSG00000179776, ENSG00000122707	2030	8	16792	5.16995	1	0.233026	17.4625
GOTERM_BP_DIRECT	GO:0001945~lymph vessel development	5	0.211238	0.00994596		ENSG00000125266, ENSG00000037280, ENSG00000131634, ENSG00000184058, ENSG00000173706	2030	8	16792	5.16995	1	0.233026	17.4625
GOTERM_BP_DIRECT	GO:0050702~interleukin-1 beta secretion	5	0.211238	0.00994596		ENSG00000135218, ENSG00000154451, ENSG00000165029, ENSG00000091106, ENSG00000174130	2030	8	16792	5.16995	1	0.233026	17.4625
GOTERM_BP_DIRECT	GO:0071456~cellular response to hypoxia	21	0.887199	0.0099753		ENSG00000184408, ENSG00000122691, ENSG00000104332, ENSG00000141448, ENSG00000183023, ENSG00000073756, ENSG00000100678, ENSG00000100292, ENSG00000069667, ENSG00000168140, ENSG00000137672, ENSG00000151651, ENSG00000214575, ENSG00000114023, ENSG00000090339, ENSG00000148677, ENSG00000124212, ENSG00000159167, ENSG00000082482, ENSG00000116016, ENSG00000100644	2030	96	16792	1.80948	1	0.232638	17.5095
GOTERM_BP_DIRECT	GO:0010862~positive regulation of pathway-restricted SMAD protein phosphorylation	13	0.549218	0.010154		ENSG00000153071, ENSG00000153162, ENSG00000183682, ENSG00000105329, ENSG00000204217, ENSG00000168487, ENSG00000106991, ENSG00000156466, ENSG00000122641, ENSG00000115170, ENSG00000092969, ENSG00000106799, ENSG00000119699	2030	48	16792	2.24031	1	0.235292	17.7948
GOTERM_BP_DIRECT	GO:2001240~negative regulation of extrinsic apoptotic signaling pathway in absence of ligand	11	0.464723	0.0104309		ENSG00000010810, ENSG00000019549, ENSG00000064655, ENSG00000107731, ENSG00000232810, ENSG00000112319, ENSG00000164400, ENSG00000143384, ENSG00000125538, ENSG00000070193, ENSG00000168329	2030	37	16792	2.45922	1	0.23989	18.2353
GOTERM_BP_DIRECT	GO:0034605~cellular response to heat	11	0.464723	0.0104309		ENSG00000138119, ENSG00000113578, ENSG00000105967, ENSG00000173110, ENSG00000137801, ENSG00000111728, ENSG00000100292, ENSG00000144681, ENSG00000111199, ENSG00000131620, ENSG00000249915	2030	37	16792	2.45922	1	0.23989	18.2353
GOTERM_BP_DIRECT	GO:0006915~apoptotic process	88	3.71779	0.010822		ENSG00000122133, ENSG00000161642, ENSG00000107731, ENSG00000182168, ENSG00000081189, ENSG00000143382, ENSG00000101197, ENSG00000087074, ENSG00000129675, ENSG00000249751, ENSG00000173846, ENSG00000099860, ENSG00000107968, ENSG00000197256, ENSG00000137462, ENSG00000160255, ENSG00000138794, ENSG00000113580, ENSG00000163545, ENSG00000118503, ENSG00000143546, ENSG00000134460, ENSG00000153071, ENSG0000…	2030	567	16792	1.28383	1	0.246685	18.8536
GOTERM_BP_DIRECT	GO:0045429~positive regulation of nitric oxide biosynthetic process	12	0.506971	0.0113819		ENSG00000127528, ENSG00000090339, ENSG00000091831, ENSG00000244734, ENSG00000160255, ENSG00000118762, ENSG00000073756, ENSG00000232810, ENSG00000204472, ENSG00000163661, ENSG00000136244, ENSG00000125538	2030	43	16792	2.30844	1	0.256652	19.7308
GOTERM_BP_DIRECT	GO:0031589~cell-substrate adhesion	7	0.295733	0.0117176		ENSG00000150093, ENSG00000138448, ENSG00000110799, ENSG00000161638, ENSG00000259207, ENSG00000154188, ENSG00000136286	2030	17	16792	3.40609	1	0.262097	20.2526
GOTERM_BP_DIRECT	GO:0048514~blood vessel morphogenesis	7	0.295733	0.0117176		ENSG00000152661, ENSG00000037280, ENSG00000187498, ENSG00000184058, ENSG00000102755, ENSG00000138061, ENSG00000170558	2030	17	16792	3.40609	1	0.262097	20.2526
GOTERM_BP_DIRECT	GO:0060349~bone morphogenesis	9	0.380228	0.0119897		ENSG00000003137, ENSG00000137745, ENSG00000102575, ENSG00000145423, ENSG00000113722, ENSG00000170961, ENSG00000157933, ENSG00000131873, ENSG00000164442	2030	27	16792	2.75731	1	0.266242	20.673
GOTERM_BP_DIRECT	GO:0030036~actin cytoskeleton organization	26	1.09844	0.0121718		ENSG00000196923, ENSG00000164741, ENSG00000110237, ENSG00000154783, ENSG00000155849, ENSG00000075340, ENSG00000185532, ENSG00000126785, ENSG00000120645, ENSG00000113916, ENSG00000103647, ENSG00000183386, ENSG00000129116, ENSG00000110880, ENSG00000158186, ENSG00000168477, ENSG00000084112, ENSG00000146192, ENSG00000115963, ENSG00000134516, ENSG00000173210, ENSG00000075618, ENSG00000161791, ENSG0000…	2030	130	16792	1.65438	1	0.268627	20.9533
GOTERM_BP_DIRECT	GO:0045332~phospholipid translocation	8	0.337981	0.012252		ENSG00000143515, ENSG00000165029, ENSG00000206190, ENSG00000089041, ENSG00000132932, ENSG00000145246, ENSG00000104043, ENSG00000130270	2030	22	16792	3.00797	1	0.269067	21.0764
GOTERM_BP_DIRECT	GO:0071345~cellular response to cytokine stimulus	8	0.337981	0.012252		ENSG00000100906, ENSG00000142405, ENSG00000114013, ENSG00000121966, ENSG00000182578, ENSG00000113657, ENSG00000180353, ENSG00000115232	2030	22	16792	3.00797	1	0.269067	21.0764
GOTERM_BP_DIRECT	GO:0060045~positive regulation of cardiac muscle cell proliferation	8	0.337981	0.012252		ENSG00000169946, ENSG00000121068, ENSG00000141448, ENSG00000077782, ENSG00000081189, ENSG00000138685, ENSG00000105989, ENSG00000135547	2030	22	16792	3.00797	1	0.269067	21.0764
GOTERM_BP_DIRECT	GO:0001502~cartilage condensation	8	0.337981	0.012252		ENSG00000169071, ENSG00000168487, ENSG00000154764, ENSG00000118523, ENSG00000157766, ENSG00000111341, ENSG00000060718, ENSG00000092969	2030	22	16792	3.00797	1	0.269067	21.0764
GOTERM_BP_DIRECT	GO:0001954~positive regulation of cell-matrix adhesion	8	0.337981	0.012252		ENSG00000135218, ENSG00000162946, ENSG00000140945, ENSG00000104332, ENSG00000150630, ENSG00000184371, ENSG00000166333, ENSG00000137077	2030	22	16792	3.00797	1	0.269067	21.0764
GOTERM_BP_DIRECT	GO:0001933~negative regulation of protein phosphorylation	15	0.633714	0.0125243		ENSG00000007372, ENSG00000100739, ENSG00000105329, ENSG00000077942, ENSG00000146674, ENSG00000145147, ENSG00000179820, ENSG00000135842, ENSG00000140538, ENSG00000110880, ENSG00000154188, ENSG00000188906, ENSG00000171867, ENSG00000156535, ENSG00000018408	2030	61	16792	2.03408	1	0.273091	21.4931
GOTERM_BP_DIRECT	GO:0042517~positive regulation of tyrosine phosphorylation of Stat3 protein	11	0.464723	0.0126597		ENSG00000162892, ENSG00000134352, ENSG00000184557, ENSG00000099985, ENSG00000128342, ENSG00000006016, ENSG00000160712, ENSG00000182578, ENSG00000136244, ENSG00000175505, ENSG00000174697	2030	38	16792	2.3945	1	0.274527	21.6996
GOTERM_BP_DIRECT	GO:0071526~semaphorin-plexin signaling pathway	10	0.422476	0.0139223		ENSG00000138623, ENSG00000221866, ENSG00000099250, ENSG00000167680, ENSG00000168758, ENSG00000143434, ENSG00000196924, ENSG00000004399, ENSG00000010319, ENSG00000153993	2030	33	16792	2.50664	1	0.296394	23.5998
GOTERM_BP_DIRECT	GO:0045019~negative regulation of nitric oxide biosynthetic process	6	0.253485	0.0142941		ENSG00000105974, ENSG00000102575, ENSG00000124212, ENSG00000136634, ENSG00000058668, ENSG00000174059	2030	13	16792	3.81781	1	0.301861	24.151
GOTERM_BP_DIRECT	GO:0045730~respiratory burst	6	0.253485	0.0142941		ENSG00000165178, ENSG00000165168, ENSG00000116701, ENSG00000018280, ENSG00000158517, ENSG00000182487	2030	13	16792	3.81781	1	0.301861	24.151
GOTERM_BP_DIRECT	GO:0002526~acute inflammatory response	6	0.253485	0.0142941		ENSG00000143546, ENSG00000086062, ENSG00000162692, ENSG00000136244, ENSG00000117586, ENSG00000115170	2030	13	16792	3.81781	1	0.301861	24.151
GOTERM_BP_DIRECT	GO:0010952~positive regulation of peptidase activity	6	0.253485	0.0142941		ENSG00000115414, ENSG00000105974, ENSG00000188130, ENSG00000106333, ENSG00000077942, ENSG00000157227	2030	13	16792	3.81781	1	0.301861	24.151
GOTERM_BP_DIRECT	GO:0035418~protein localization to synapse	6	0.253485	0.0142941		ENSG00000169992, ENSG00000189056, ENSG00000132535, ENSG00000126214, ENSG00000161681, ENSG00000164061	2030	13	16792	3.81781	1	0.301861	24.151
GOTERM_BP_DIRECT	GO:0050901~leukocyte tethering or rolling	6	0.253485	0.0142941		ENSG00000150093, ENSG00000007908, ENSG00000232810, ENSG00000162692, ENSG00000174697, ENSG00000115232	2030	13	16792	3.81781	1	0.301861	24.151
GOTERM_BP_DIRECT	GO:0051145~smooth muscle cell differentiation	6	0.253485	0.0142941		ENSG00000141448, ENSG00000081189, ENSG00000115170, ENSG00000135547, ENSG00000131634, ENSG00000070193	2030	13	16792	3.81781	1	0.301861	24.151
GOTERM_BP_DIRECT	GO:1903779~regulation of cardiac conduction	14	0.591466	0.0143729		ENSG00000069431, ENSG00000183023, ENSG00000100678, ENSG00000137726, ENSG00000145244, ENSG00000198523, ENSG00000169418, ENSG00000013016, ENSG00000196218, ENSG00000144935, ENSG00000159899, ENSG00000150995, ENSG00000058668, ENSG00000129244	2030	56	16792	2.06798	1	0.302102	24.2674
GOTERM_BP_DIRECT	GO:0006508~proteolysis	78	3.29531	0.0144869		ENSG00000173369, ENSG00000156218, ENSG00000100767, ENSG00000163638, ENSG00000143382, ENSG00000143387, ENSG00000172236, ENSG00000197253, ENSG00000175352, ENSG00000086205, ENSG00000137225, ENSG00000167261, ENSG00000159403, ENSG00000085265, ENSG00000138794, ENSG00000140873, ENSG00000249915, ENSG00000099953, ENSG00000189409, ENSG00000142748, ENSG00000038295, ENSG00000104332, ENSG00000196611, ENSG0000…	2030	500	16792	1.29042	1	0.302957	24.4354
GOTERM_BP_DIRECT	GO:0045077~negative regulation of interferon-gamma biosynthetic process	4	0.16899	0.0145834		ENSG00000104972, ENSG00000122641, ENSG00000103855, ENSG00000049768	2030	5	16792	6.61754	1	0.303499	24.5773
GOTERM_BP_DIRECT	GO:0050920~regulation of chemotaxis	4	0.16899	0.0145834		ENSG00000121966, ENSG00000125266, ENSG00000134853, ENSG00000020181	2030	5	16792	6.61754	1	0.303499	24.5773
GOTERM_BP_DIRECT	GO:1905007~positive regulation of epithelial to mesenchymal transition involved in endocardial cushion formation	4	0.16899	0.0145834		ENSG00000106991, ENSG00000115170, ENSG00000092969, ENSG00000106799	2030	5	16792	6.61754	1	0.303499	24.5773
GOTERM_BP_DIRECT	GO:0031622~positive regulation of fever generation	4	0.16899	0.0145834		ENSG00000073756, ENSG00000232810, ENSG00000050628, ENSG00000125538	2030	5	16792	6.61754	1	0.303499	24.5773
GOTERM_BP_DIRECT	GO:0032715~negative regulation of interleukin-6 production	9	0.380228	0.0150481		ENSG00000135077, ENSG00000127528, ENSG00000171150, ENSG00000232810, ENSG00000123338, ENSG00000136634, ENSG00000118503, ENSG00000019991, ENSG00000049768	2030	28	16792	2.65883	1	0.310382	25.2573
GOTERM_BP_DIRECT	GO:0048247~lymphocyte chemotaxis	9	0.380228	0.0150481		ENSG00000181374, ENSG00000108691, ENSG00000108700, ENSG00000275385, ENSG00000276085, ENSG00000277768, ENSG00000137077, ENSG00000277336, ENSG00000277632, ENSG00000151651	2030	28	16792	2.65883	1	0.310382	25.2573
GOTERM_BP_DIRECT	GO:0050690~regulation of defense response to virus by virus	9	0.380228	0.0150481		ENSG00000129354, ENSG00000010810, ENSG00000182287, ENSG00000155849, ENSG00000134516, ENSG00000196961, ENSG00000010610, ENSG00000101336, ENSG00000178562	2030	28	16792	2.65883	1	0.310382	25.2573
GOTERM_BP_DIRECT	GO:0001569~patterning of blood vessels	9	0.380228	0.0150481		ENSG00000151617, ENSG00000099250, ENSG00000204301, ENSG00000145423, ENSG00000106991, ENSG00000187498, ENSG00000176692, ENSG00000115170, ENSG00000004399	2030	28	16792	2.65883	1	0.310382	25.2573
GOTERM_BP_DIRECT	GO:0002062~chondrocyte differentiation	11	0.464723	0.0152283		ENSG00000124813, ENSG00000116604, ENSG00000105329, ENSG00000154764, ENSG00000077782, ENSG00000081189, ENSG00000074047, ENSG00000160801, ENSG00000112293, ENSG00000182158, ENSG00000170891	2030	39	16792	2.33311	1	0.312308	25.5193
GOTERM_BP_DIRECT	GO:0008277~regulation of G-protein coupled receptor protein signaling pathway	11	0.464723	0.0152283		ENSG00000171777, ENSG00000150681, ENSG00000131477, ENSG00000143333, ENSG00000090104, ENSG00000117152, ENSG00000198873, ENSG00000125388, ENSG00000132329, ENSG00000160360, ENSG00000116741	2030	39	16792	2.33311	1	0.312308	25.5193
GOTERM_BP_DIRECT	GO:0007043~cell-cell junction assembly	7	0.295733	0.015813		ENSG00000061273, ENSG00000179776, ENSG00000075618, ENSG00000111199, ENSG00000187513, ENSG00000182963, ENSG00000173706	2030	18	16792	3.21686	1	0.321025	26.3639
GOTERM_BP_DIRECT	GO:0001709~cell fate determination	7	0.295733	0.015813		ENSG00000007372, ENSG00000221818, ENSG00000003137, ENSG00000204301, ENSG00000117425, ENSG00000143384, ENSG00000134250	2030	18	16792	3.21686	1	0.321025	26.3639
GOTERM_BP_DIRECT	GO:0010596~negative regulation of endothelial cell migration	7	0.295733	0.015813		ENSG00000173482, ENSG00000071246, ENSG00000137801, ENSG00000145147, ENSG00000159167, ENSG00000132386, ENSG00000011465	2030	18	16792	3.21686	1	0.321025	26.3639
GOTERM_BP_DIRECT	GO:0001574~ganglioside biosynthetic process	7	0.295733	0.015813		ENSG00000064225, ENSG00000140557, ENSG00000157350, ENSG00000135454, ENSG00000115525, ENSG00000117069, ENSG00000113532	2030	18	16792	3.21686	1	0.321025	26.3639
GOTERM_BP_DIRECT	GO:0048754~branching morphogenesis of an epithelial tube	8	0.337981	0.0158144		ENSG00000086062, ENSG00000275410, ENSG00000074047, ENSG00000145147, ENSG00000157227, ENSG00000070193, ENSG00000105538, ENSG00000169504	2030	23	16792	2.87719	1	0.319878	26.3658
GOTERM_BP_DIRECT	GO:0021612~facial nerve structural organization	5	0.211238	0.0162066		ENSG00000221866, ENSG00000099250, ENSG00000122877, ENSG00000118257, ENSG00000173917	2030	9	16792	4.59551	1	0.325224	26.9272
GOTERM_BP_DIRECT	GO:0001778~plasma membrane repair	5	0.211238	0.0162066		ENSG00000138119, ENSG00000185567, ENSG00000135636, ENSG00000132718, ENSG00000133026	2030	9	16792	4.59551	1	0.325224	26.9272
GOTERM_BP_DIRECT	GO:0046007~negative regulation of activated T cell proliferation	5	0.211238	0.0162066		ENSG00000171867, ENSG00000124508, ENSG00000197646, ENSG00000049768, ENSG00000137507	2030	9	16792	4.59551	1	0.325224	26.9272
GOTERM_BP_DIRECT	GO:0035988~chondrocyte proliferation	5	0.211238	0.0162066		ENSG00000156103, ENSG00000118523, ENSG00000159167, ENSG00000157227, ENSG00000162733	2030	9	16792	4.59551	1	0.325224	26.9272
GOTERM_BP_DIRECT	GO:0003208~cardiac ventricle morphogenesis	5	0.211238	0.0162066		ENSG00000106991, ENSG00000164683, ENSG00000135547, ENSG00000163909, ENSG00000100644	2030	9	16792	4.59551	1	0.325224	26.9272
GOTERM_BP_DIRECT	GO:0006688~glycosphingolipid biosynthetic process	5	0.211238	0.0162066		ENSG00000148154, ENSG00000111728, ENSG00000115525, ENSG00000128274, ENSG00000117069	2030	9	16792	4.59551	1	0.325224	26.9272
GOTERM_BP_DIRECT	GO:0001960~negative regulation of cytokine-mediated signaling pathway	5	0.211238	0.0162066		ENSG00000105974, ENSG00000130508, ENSG00000143369, ENSG00000136689, ENSG00000081237	2030	9	16792	4.59551	1	0.325224	26.9272
GOTERM_BP_DIRECT	GO:1900027~regulation of ruffle assembly	5	0.211238	0.0162066		ENSG00000105974, ENSG00000090339, ENSG00000137710, ENSG00000143951, ENSG00000110880	2030	9	16792	4.59551	1	0.325224	26.9272
GOTERM_BP_DIRECT	GO:0007417~central nervous system development	24	1.01394	0.0163206		ENSG00000182636, ENSG00000007372, ENSG00000091129, ENSG00000157766, ENSG00000140511, ENSG00000020181, ENSG00000113273, ENSG00000171246, ENSG00000148516, ENSG00000114948, ENSG00000159200, ENSG00000010810, ENSG00000145431, ENSG00000187664, ENSG00000112303, ENSG00000189056, ENSG00000133083, ENSG00000128271, ENSG00000038427, ENSG00000109906, ENSG00000145730, ENSG00000164442, ENSG00000116983, ENSG0000…	2030	120	16792	1.65438	1	0.325928	27.0896
GOTERM_BP_DIRECT	GO:0006936~muscle contraction	22	0.929447	0.0163929		ENSG00000167460, ENSG00000138119, ENSG00000152661, ENSG00000122786, ENSG00000183023, ENSG00000065534, ENSG00000163431, ENSG00000108556, ENSG00000101335, ENSG00000123096, ENSG00000196557, ENSG00000135636, ENSG00000182963, ENSG00000196218, ENSG00000109846, ENSG00000107796, ENSG00000082781, ENSG00000144681, ENSG00000128872, ENSG00000198467, ENSG00000035403, ENSG00000213949	2030	107	16792	1.70077	1	0.325945	27.1925
GOTERM_BP_DIRECT	GO:0007519~skeletal muscle tissue development	13	0.549218	0.0164731		ENSG00000159200, ENSG00000003402, ENSG00000168899, ENSG00000105974, ENSG00000049540, ENSG00000106511, ENSG00000112276, ENSG00000081189, ENSG00000100625, ENSG00000136630, ENSG00000011465, ENSG00000197321, ENSG00000165410	2030	51	16792	2.10853	1	0.32609	27.3064
GOTERM_BP_DIRECT	GO:0007585~respiratory gaseous exchange	10	0.422476	0.0169556		ENSG00000151617, ENSG00000135940, ENSG00000049540, ENSG00000172331, ENSG00000070614, ENSG00000100368, ENSG00000173198, ENSG00000204103, ENSG00000167081, ENSG00000171310	2030	34	16792	2.43292	1	0.332723	27.988
GOTERM_BP_DIRECT	GO:0045909~positive regulation of vasodilation	9	0.380228	0.0186344		ENSG00000173482, ENSG00000121064, ENSG00000152661, ENSG00000164867, ENSG00000100292, ENSG00000265107, ENSG00000171388, ENSG00000148926, ENSG00000169403	2030	29	16792	2.56715	1	0.35793	30.3128
GOTERM_BP_DIRECT	GO:0050766~positive regulation of phagocytosis	9	0.380228	0.0186344		ENSG00000166402, ENSG00000232810, ENSG00000018280, ENSG00000153208, ENSG00000134516, ENSG00000158869, ENSG00000163661, ENSG00000125538, ENSG00000125730	2030	29	16792	2.56715	1	0.35793	30.3128
GOTERM_BP_DIRECT	GO:0030203~glycosaminoglycan metabolic process	9	0.380228	0.0186344		ENSG00000063660, ENSG00000182492, ENSG00000183098, ENSG00000173546, ENSG00000135677, ENSG00000038427, ENSG00000142798, ENSG00000011465, ENSG00000169439	2030	29	16792	2.56715	1	0.35793	30.3128
GOTERM_BP_DIRECT	GO:0051591~response to cAMP	12	0.506971	0.0188446		ENSG00000125740, ENSG00000127472, ENSG00000129596, ENSG00000123342, ENSG00000095794, ENSG00000157764, ENSG00000113140, ENSG00000120156, ENSG00000054356, ENSG00000108821, ENSG00000178726, ENSG00000120129	2030	46	16792	2.15789	1	0.359927	30.5989
GOTERM_BP_DIRECT	GO:0042552~myelination	12	0.506971	0.0188446		ENSG00000166886, ENSG00000112531, ENSG00000105329, ENSG00000139549, ENSG00000122877, ENSG00000100678, ENSG00000122591, ENSG00000197535, ENSG00000198121, ENSG00000109099, ENSG00000166086, ENSG00000155254	2030	46	16792	2.15789	1	0.359927	30.5989
GOTERM_BP_DIRECT	GO:0050885~neuromuscular process controlling balance	12	0.506971	0.0188446		ENSG00000119508, ENSG00000108797, ENSG00000169992, ENSG00000132535, ENSG00000184254, ENSG00000161681, ENSG00000100320, ENSG00000251322, ENSG00000179772, ENSG00000079215, ENSG00000092051, ENSG00000133026	2030	46	16792	2.15789	1	0.359927	30.5989
GOTERM_BP_DIRECT	GO:0048666~neuron development	12	0.506971	0.0188446		ENSG00000149256, ENSG00000182636, ENSG00000128342, ENSG00000218336, ENSG00000157933, ENSG00000081189, ENSG00000074047, ENSG00000159556, ENSG00000113657, ENSG00000132932, ENSG00000092969, ENSG00000167081	2030	46	16792	2.15789	1	0.359927	30.5989
GOTERM_BP_DIRECT	GO:0030178~negative regulation of Wnt signaling pathway	13	0.549218	0.0191283		ENSG00000177374, ENSG00000131196, ENSG00000112559, ENSG00000197380, ENSG00000050165, ENSG00000145423, ENSG00000104332, ENSG00000106483, ENSG00000167693, ENSG00000110092, ENSG00000155011, ENSG00000180730, ENSG00000165617	2030	52	16792	2.06798	1	0.363016	30.9832
GOTERM_BP_DIRECT	GO:0051149~positive regulation of muscle cell differentiation	8	0.337981	0.0200529		ENSG00000129910, ENSG00000188130, ENSG00000081189, ENSG00000068305, ENSG00000144857, ENSG00000140299, ENSG00000185386, ENSG00000170558	2030	24	16792	2.75731	1	0.37563	32.2216
GOTERM_BP_DIRECT	GO:0051924~regulation of calcium ion transport	8	0.337981	0.0200529		ENSG00000175294, ENSG00000167995, ENSG00000114353, ENSG00000152661, ENSG00000145362, ENSG00000128271, ENSG00000153956, ENSG00000198523	2030	24	16792	2.75731	1	0.37563	32.2216
GOTERM_BP_DIRECT	GO:0045880~positive regulation of smoothened signaling pathway	8	0.337981	0.0200529		ENSG00000187240, ENSG00000111087, ENSG00000072840, ENSG00000104332, ENSG00000116132, ENSG00000128602, ENSG00000143816, ENSG00000131873	2030	24	16792	2.75731	1	0.37563	32.2216
GOTERM_BP_DIRECT	GO:2000353~positive regulation of endothelial cell apoptotic process	6	0.253485	0.0200619		ENSG00000101017, ENSG00000177119, ENSG00000137801, ENSG00000182871, ENSG00000174807, ENSG00000249751	2030	14	16792	3.54511	1	0.374509	32.2335
GOTERM_BP_DIRECT	GO:0030207~chondroitin sulfate catabolic process	6	0.253485	0.0200619		ENSG00000182492, ENSG00000010404, ENSG00000173546, ENSG00000038427, ENSG00000011465, ENSG00000113273	2030	14	16792	3.54511	1	0.374509	32.2335
GOTERM_BP_DIRECT	GO:0043537~negative regulation of blood vessel endothelial cell migration	6	0.253485	0.0200619		ENSG00000071246, ENSG00000105329, ENSG00000137801, ENSG00000091879, ENSG00000130203, ENSG00000138685	2030	14	16792	3.54511	1	0.374509	32.2335
GOTERM_BP_DIRECT	GO:0070208~protein heterotrimerization	6	0.253485	0.0200619		ENSG00000142156, ENSG00000133466, ENSG00000181092, ENSG00000142173, ENSG00000164692, ENSG00000108821	2030	14	16792	3.54511	1	0.374509	32.2335
GOTERM_BP_DIRECT	GO:0032332~positive regulation of chondrocyte differentiation	7	0.295733	0.0207997		ENSG00000124813, ENSG00000106571, ENSG00000153162, ENSG00000134013, ENSG00000134532, ENSG00000109906, ENSG00000156466	2030	19	16792	3.04755	1	0.384054	33.2065
GOTERM_BP_DIRECT	GO:0042832~defense response to protozoan	7	0.295733	0.0207997		ENSG00000101017, ENSG00000018280, ENSG00000172243, ENSG00000136634, ENSG00000136244, ENSG00000064201, ENSG00000143669	2030	19	16792	3.04755	1	0.384054	33.2065
GOTERM_BP_DIRECT	GO:0031532~actin cytoskeleton reorganization	12	0.506971	0.0219959		ENSG00000170989, ENSG00000138964, ENSG00000115956, ENSG00000112137, ENSG00000267534, ENSG00000140285, ENSG00000196924, ENSG00000070193, ENSG00000111199, ENSG00000169604, ENSG00000140030, ENSG00000135046	2030	47	16792	2.11198	1	0.399874	34.7558
GOTERM_BP_DIRECT	GO:0032760~positive regulation of tumor necrosis factor production	12	0.506971	0.0219959		ENSG00000135218, ENSG00000108691, ENSG00000122691, ENSG00000154589, ENSG00000159674, ENSG00000137462, ENSG00000187796, ENSG00000158869, ENSG00000174697, ENSG00000170458, ENSG00000277632, ENSG00000169403	2030	47	16792	2.11198	1	0.399874	34.7558
GOTERM_BP_DIRECT	GO:0071230~cellular response to amino acid stimulus	12	0.506971	0.0219959		ENSG00000214575, ENSG00000087245, ENSG00000145431, ENSG00000170962, ENSG00000142156, ENSG00000084636, ENSG00000232810, ENSG00000204262, ENSG00000187498, ENSG00000164692, ENSG00000108821, ENSG00000148516	2030	47	16792	2.11198	1	0.399874	34.7558
GOTERM_BP_DIRECT	GO:0000122~negative regulation of transcription from RNA polymerase II promoter	106	4.47824	0.0222956		ENSG00000106571, ENSG00000125740, ENSG00000105974, ENSG00000169946, ENSG00000141448, ENSG00000108854, ENSG00000203883, ENSG00000121297, ENSG00000126603, ENSG00000112837, ENSG00000153162, ENSG00000124216, ENSG00000104447, ENSG00000174697, ENSG00000135547, ENSG00000178573, ENSG00000175745, ENSG00000113916, ENSG00000163909, ENSG00000019549, ENSG00000162367, ENSG00000148677, ENSG00000182463, ENSG0000…	2030	720	16792	1.21781	1	0.402783	35.1386
GOTERM_BP_DIRECT	GO:0071773~cellular response to BMP stimulus	9	0.380228	0.0227918		ENSG00000124813, ENSG00000153162, ENSG00000104332, ENSG00000141448, ENSG00000204217, ENSG00000136378, ENSG00000151388, ENSG00000115170, ENSG00000163909	2030	30	16792	2.48158	1	0.408371	35.7678
GOTERM_BP_DIRECT	GO:0043407~negative regulation of MAP kinase activity	10	0.422476	0.024421		ENSG00000181092, ENSG00000130203, ENSG00000154277, ENSG00000187678, ENSG00000167851, ENSG00000125538, ENSG00000164056, ENSG00000120129, ENSG00000116741, ENSG00000164086	2030	36	16792	2.29776	1	0.429086	37.7929
GOTERM_BP_DIRECT	GO:0050714~positive regulation of protein secretion	10	0.422476	0.024421		ENSG00000153162, ENSG00000148677, ENSG00000105329, ENSG00000150630, ENSG00000128271, ENSG00000017427, ENSG00000092969, ENSG00000166313, ENSG00000119699, ENSG00000151651	2030	36	16792	2.29776	1	0.429086	37.7929
GOTERM_BP_DIRECT	GO:0048469~cell maturation	10	0.422476	0.024421		ENSG00000124813, ENSG00000167601, ENSG00000106852, ENSG00000203883, ENSG00000077782, ENSG00000160801, ENSG00000137077, ENSG00000010671, ENSG00000132170, ENSG00000116016	2030	36	16792	2.29776	1	0.429086	37.7929
GOTERM_BP_DIRECT	GO:0060055~angiogenesis involved in wound healing	5	0.211238	0.0244645		ENSG00000086062, ENSG00000177464, ENSG00000134954, ENSG00000137509, ENSG00000259207	2030	10	16792	4.13596	1	0.428332	37.8461
GOTERM_BP_DIRECT	GO:0003184~pulmonary valve morphogenesis	5	0.211238	0.0244645		ENSG00000164683, ENSG00000135547, ENSG00000134250, ENSG00000163909, ENSG00000092969	2030	10	16792	4.13596	1	0.428332	37.8461
GOTERM_BP_DIRECT	GO:0045080~positive regulation of chemokine biosynthetic process	5	0.211238	0.0244645		ENSG00000232810, ENSG00000100292, ENSG00000125538, ENSG00000114251, ENSG00000120738	2030	10	16792	4.13596	1	0.428332	37.8461
GOTERM_BP_DIRECT	GO:0051272~positive regulation of cellular component movement	5	0.211238	0.0244645		ENSG00000162493, ENSG00000134954, ENSG00000113916, ENSG00000151694, ENSG00000106799	2030	10	16792	4.13596	1	0.428332	37.8461
GOTERM_BP_DIRECT	GO:0071803~positive regulation of podosome assembly	5	0.211238	0.0244645		ENSG00000232810, ENSG00000164400, ENSG00000136167, ENSG00000075618, ENSG00000147065	2030	10	16792	4.13596	1	0.428332	37.8461
GOTERM_BP_DIRECT	GO:0043433~negative regulation of sequence-specific DNA binding transcription factor activity	14	0.591466	0.0249541		ENSG00000186827, ENSG00000122691, ENSG00000091831, ENSG00000100292, ENSG00000107882, ENSG00000134107, ENSG00000126603, ENSG00000153879, ENSG00000171867, ENSG00000106483, ENSG00000117586, ENSG00000196924, ENSG00000179772, ENSG00000049768	2030	60	16792	1.93011	1	0.433441	38.4424
GOTERM_BP_DIRECT	GO:0050715~positive regulation of cytokine secretion	8	0.337981	0.0250229		ENSG00000232810, ENSG00000082196, ENSG00000136634, ENSG00000166523, ENSG00000109943, ENSG00000258227, ENSG00000000938, ENSG00000170458	2030	25	16792	2.64701	1	0.433011	38.5256
GOTERM_BP_DIRECT	GO:0007569~cell aging	8	0.337981	0.0250229		ENSG00000090339, ENSG00000121068, ENSG00000086991, ENSG00000169756, ENSG00000188783, ENSG00000166333, ENSG00000108175, ENSG00000164442	2030	25	16792	2.64701	1	0.433011	38.5256
GOTERM_BP_DIRECT	GO:0031214~biomineral tissue development	8	0.337981	0.0250229		ENSG00000152592, ENSG00000143369, ENSG00000122862, ENSG00000177706, ENSG00000118785, ENSG00000183160, ENSG00000162733, ENSG00000108950	2030	25	16792	2.64701	1	0.433011	38.5256
GOTERM_BP_DIRECT	GO:0009725~response to hormone	11	0.464723	0.0252528		ENSG00000131788, ENSG00000166402, ENSG00000163041, ENSG00000123342, ENSG00000106483, ENSG00000176692, ENSG00000157227, ENSG00000134533, ENSG00000102265, ENSG00000180353, ENSG00000035862	2030	42	16792	2.16646	1	0.434672	38.8034
GOTERM_BP_DIRECT	GO:0045599~negative regulation of fat cell differentiation	11	0.464723	0.0252528		ENSG00000099953, ENSG00000169946, ENSG00000105329, ENSG00000071575, ENSG00000079102, ENSG00000232810, ENSG00000181092, ENSG00000069667, ENSG00000136244, ENSG00000018408, ENSG00000114251	2030	42	16792	2.16646	1	0.434672	38.8034
GOTERM_BP_DIRECT	GO:0030154~cell differentiation	71	2.99958	0.0263438		ENSG00000025708, ENSG00000196923, ENSG00000101336, ENSG00000214548, ENSG00000185972, ENSG00000197467, ENSG00000249751, ENSG00000099860, ENSG00000174705, ENSG00000175294, ENSG00000185215, ENSG00000167772, ENSG00000005108, ENSG00000198759, ENSG00000122641, ENSG00000166750, ENSG00000038295, ENSG00000204301, ENSG00000103034, ENSG00000146535, ENSG00000143878, ENSG00000000938, ENSG00000160360, ENSG0000…	2030	462	16792	1.27123	1	0.447273	40.1051
GOTERM_BP_DIRECT	GO:0045627~positive regulation of T-helper 1 cell differentiation	4	0.16899	0.0265622		ENSG00000171150, ENSG00000136630, ENSG00000121594, ENSG00000135046	2030	6	16792	5.51461	1	0.448682	40.3626
GOTERM_BP_DIRECT	GO:0001957~intramembranous ossification	4	0.16899	0.0265622		ENSG00000087245, ENSG00000143387, ENSG00000169184, ENSG00000108821	2030	6	16792	5.51461	1	0.448682	40.3626
GOTERM_BP_DIRECT	GO:0009404~toxin metabolic process	4	0.16899	0.0265622		ENSG00000094963, ENSG00000145730, ENSG00000138061, ENSG00000010932	2030	6	16792	5.51461	1	0.448682	40.3626
GOTERM_BP_DIRECT	GO:2000107~negative regulation of leukocyte apoptotic process	4	0.16899	0.0265622		ENSG00000107562, ENSG00000153208, ENSG00000137077, ENSG00000180353	2030	6	16792	5.51461	1	0.448682	40.3626
GOTERM_BP_DIRECT	GO:1902474~positive regulation of protein localization to synapse	4	0.16899	0.0265622		ENSG00000169992, ENSG00000139182, ENSG00000154764, ENSG00000114251	2030	6	16792	5.51461	1	0.448682	40.3626
GOTERM_BP_DIRECT	GO:0048845~venous blood vessel morphogenesis	4	0.16899	0.0265622		ENSG00000125266, ENSG00000183287, ENSG00000106991, ENSG00000173706	2030	6	16792	5.51461	1	0.448682	40.3626
GOTERM_BP_DIRECT	GO:0097084~vascular smooth muscle cell development	4	0.16899	0.0265622		ENSG00000131477, ENSG00000106991, ENSG00000135547, ENSG00000148926	2030	6	16792	5.51461	1	0.448682	40.3626
GOTERM_BP_DIRECT	GO:0007044~cell-substrate junction assembly	4	0.16899	0.0265622		ENSG00000115414, ENSG00000079308, ENSG00000161638, ENSG00000259207	2030	6	16792	5.51461	1	0.448682	40.3626
GOTERM_BP_DIRECT	GO:0051045~negative regulation of membrane protein ectodomain proteolysis	4	0.16899	0.0265622		ENSG00000100234, ENSG00000136634, ENSG00000102265, ENSG00000035862	2030	6	16792	5.51461	1	0.448682	40.3626
GOTERM_BP_DIRECT	GO:0002740~negative regulation of cytokine secretion involved in immune response	4	0.16899	0.0265622		ENSG00000104972, ENSG00000232810, ENSG00000136634, ENSG00000154188	2030	6	16792	5.51461	1	0.448682	40.3626
GOTERM_BP_DIRECT	GO:0060087~relaxation of vascular smooth muscle	4	0.16899	0.0265622		ENSG00000163485, ENSG00000185532, ENSG00000164116, ENSG00000116741	2030	6	16792	5.51461	1	0.448682	40.3626
GOTERM_BP_DIRECT	GO:0017015~regulation of transforming growth factor beta receptor signaling pathway	7	0.295733	0.0267511		ENSG00000105329, ENSG00000050165, ENSG00000108854, ENSG00000106991, ENSG00000134986, ENSG00000176887, ENSG00000148516	2030	20	16792	2.89517	1	0.449709	40.5844
GOTERM_BP_DIRECT	GO:0097503~sialylation	7	0.295733	0.0267511		ENSG00000064225, ENSG00000140557, ENSG00000111728, ENSG00000157350, ENSG00000115525, ENSG00000117069, ENSG00000113532	2030	20	16792	2.89517	1	0.449709	40.5844
GOTERM_BP_DIRECT	GO:0046697~decidualization	7	0.295733	0.0267511		ENSG00000128342, ENSG00000164733, ENSG00000124212, ENSG00000073756, ENSG00000118785, ENSG00000159167, ENSG00000164442	2030	20	16792	2.89517	1	0.449709	40.5844
GOTERM_BP_DIRECT	GO:0070588~calcium ion transmembrane transport	23	0.971694	0.0271519		ENSG00000185052, ENSG00000138448, ENSG00000140090, ENSG00000110218, ENSG00000177119, ENSG00000102452, ENSG00000183023, ENSG00000100678, ENSG00000184014, ENSG00000167210, ENSG00000111199, ENSG00000138741, ENSG00000196557, ENSG00000137672, ENSG00000186642, ENSG00000133107, ENSG00000175294, ENSG00000144935, ENSG00000118762, ENSG00000058668, ENSG00000183454, ENSG00000166473, ENSG00000187688	2030	119	16792	1.59877	1	0.453345	41.0525
GOTERM_BP_DIRECT	GO:0030502~negative regulation of bone mineralization	6	0.253485	0.0271626		ENSG00000166923, ENSG00000163823, ENSG00000143369, ENSG00000122862, ENSG00000277632, ENSG00000100644	2030	15	16792	3.30877	1	0.452149	41.0649
GOTERM_BP_DIRECT	GO:0050930~induction of positive chemotaxis	6	0.253485	0.0271626		ENSG00000119630, ENSG00000107562, ENSG00000150630, ENSG00000171951, ENSG00000070193, ENSG00000169429	2030	15	16792	3.30877	1	0.452149	41.0649
GOTERM_BP_DIRECT	GO:0043277~apoptotic cell clearance	6	0.253485	0.0271626		ENSG00000167601, ENSG00000135218, ENSG00000138448, ENSG00000153208, ENSG00000019169, ENSG00000198959	2030	15	16792	3.30877	1	0.452149	41.0649
GOTERM_BP_DIRECT	GO:0035050~embryonic heart tube development	6	0.253485	0.0271626		ENSG00000164736, ENSG00000121068, ENSG00000103034, ENSG00000203883, ENSG00000176692, ENSG00000265107	2030	15	16792	3.30877	1	0.452149	41.0649
GOTERM_BP_DIRECT	GO:0048701~embryonic cranial skeleton morphogenesis	9	0.380228	0.0275607		ENSG00000124813, ENSG00000122691, ENSG00000156103, ENSG00000100625, ENSG00000134853, ENSG00000116132, ENSG00000157227, ENSG00000184058, ENSG00000106799	2030	31	16792	2.40153	1	0.455699	41.5263
GOTERM_BP_DIRECT	GO:0030513~positive regulation of BMP signaling pathway	9	0.380228	0.0275607		ENSG00000141448, ENSG00000204217, ENSG00000102935, ENSG00000106991, ENSG00000142871, ENSG00000176887, ENSG00000137573, ENSG00000166333, ENSG00000141622	2030	31	16792	2.40153	1	0.455699	41.5263
GOTERM_BP_DIRECT	GO:0001947~heart looping	14	0.591466	0.0283206		ENSG00000164736, ENSG00000121068, ENSG00000152661, ENSG00000103034, ENSG00000203883, ENSG00000081189, ENSG00000106991, ENSG00000107882, ENSG00000154099, ENSG00000118762, ENSG00000128602, ENSG00000100644, ENSG00000164442, ENSG00000114251	2030	61	16792	1.89847	1	0.463546	42.3973
GOTERM_BP_DIRECT	GO:0032092~positive regulation of protein binding	14	0.591466	0.0283206		ENSG00000105974, ENSG00000144118, ENSG00000075340, ENSG00000157837, ENSG00000188906, ENSG00000109072, ENSG00000106123, ENSG00000164932, ENSG00000145632, ENSG00000004399, ENSG00000163554, ENSG00000156299, ENSG00000165617, ENSG00000114251	2030	61	16792	1.89847	1	0.463546	42.3973
GOTERM_BP_DIRECT	GO:0048813~dendrite morphogenesis	10	0.422476	0.0289179		ENSG00000010810, ENSG00000171533, ENSG00000150093, ENSG00000133083, ENSG00000070808, ENSG00000100320, ENSG00000068305, ENSG00000078018, ENSG00000046889, ENSG00000169439	2030	37	16792	2.23565	1	0.469311	43.0733
GOTERM_BP_DIRECT	GO:0007188~adenylate cyclase-modulating G-protein coupled receptor signaling pathway	10	0.422476	0.0289179		ENSG00000114353, ENSG00000129467, ENSG00000128271, ENSG00000146535, ENSG00000160801, ENSG00000078295, ENSG00000198873, ENSG00000171509, ENSG00000171051, ENSG00000171873	2030	37	16792	2.23565	1	0.469311	43.0733
GOTERM_BP_DIRECT	GO:0035914~skeletal muscle cell differentiation	12	0.506971	0.0294276		ENSG00000186174, ENSG00000185022, ENSG00000148677, ENSG00000116604, ENSG00000122877, ENSG00000162772, ENSG00000081189, ENSG00000127124, ENSG00000176887, ENSG00000163909, ENSG00000164442, ENSG00000120738	2030	49	16792	2.02578	1	0.473954	43.6443
GOTERM_BP_DIRECT	GO:0043123~positive regulation of I-kappaB kinase/NF-kappaB signaling	29	1.22518	0.0297276		ENSG00000135218, ENSG00000198909, ENSG00000143369, ENSG00000174130, ENSG00000100292, ENSG00000132274, ENSG00000101017, ENSG00000181104, ENSG00000167191, ENSG00000243414, ENSG00000100097, ENSG00000131080, ENSG00000152661, ENSG00000144136, ENSG00000232810, ENSG00000184304, ENSG00000187796, ENSG00000198121, ENSG00000198959, ENSG00000010810, ENSG00000080561, ENSG00000171357, ENSG00000003402, ENSG0000…	2030	161	16792	1.48997	1	0.476103	43.9778
GOTERM_BP_DIRECT	GO:0007010~cytoskeleton organization	29	1.22518	0.0297276		ENSG00000181374, ENSG00000142279, ENSG00000154783, ENSG00000138443, ENSG00000176014, ENSG00000130203, ENSG00000184922, ENSG00000167552, ENSG00000277632, ENSG00000129116, ENSG00000064201, ENSG00000197321, ENSG00000154096, ENSG00000176293, ENSG00000108688, ENSG00000173210, ENSG00000112186, ENSG00000161791, ENSG00000099864, ENSG00000127946, ENSG00000108797, ENSG00000108691, ENSG00000124006, ENSG0000…	2030	161	16792	1.48997	1	0.476103	43.9778
GOTERM_BP_DIRECT	GO:0048843~negative regulation of axon extension involved in axon guidance	8	0.337981	0.0307736		ENSG00000138623, ENSG00000099250, ENSG00000167680, ENSG00000168758, ENSG00000143434, ENSG00000010319, ENSG00000153993, ENSG00000114251	2030	26	16792	2.54521	1	0.486723	45.1261
GOTERM_BP_DIRECT	GO:0035025~positive regulation of Rho protein signal transduction	8	0.337981	0.0307736		ENSG00000169855, ENSG00000147145, ENSG00000177464, ENSG00000113721, ENSG00000181104, ENSG00000127533, ENSG00000198121, ENSG00000140030	2030	26	16792	2.54521	1	0.486723	45.1261
GOTERM_BP_DIRECT	GO:0030308~negative regulation of cell growth	23	0.971694	0.032176		ENSG00000164736, ENSG00000057019, ENSG00000197380, ENSG00000104332, ENSG00000152661, ENSG00000100739, ENSG00000105329, ENSG00000145147, ENSG00000113916, ENSG00000134533, ENSG00000166313, ENSG00000092969, ENSG00000166923, ENSG00000169418, ENSG00000067445, ENSG00000164935, ENSG00000109846, ENSG00000145423, ENSG00000204217, ENSG00000022267, ENSG00000122641, ENSG00000184347, ENSG00000132170	2030	121	16792	1.57235	1	0.50098	46.6306
GOTERM_BP_DIRECT	GO:0007259~JAK-STAT cascade	9	0.380228	0.0329778		ENSG00000184557, ENSG00000108691, ENSG00000170581, ENSG00000171150, ENSG00000118762, ENSG00000159110, ENSG00000121807, ENSG00000138378, ENSG00000175505	2030	32	16792	2.32648	1	0.508332	47.4732
GOTERM_BP_DIRECT	GO:0051480~regulation of cytosolic calcium ion concentration	9	0.380228	0.0329778		ENSG00000107736, ENSG00000133107, ENSG00000105974, ENSG00000196218, ENSG00000144935, ENSG00000133256, ENSG00000172137, ENSG00000198523, ENSG00000137672	2030	32	16792	2.32648	1	0.508332	47.4732
GOTERM_BP_DIRECT	GO:0042733~embryonic digit morphogenesis	13	0.549218	0.0329993		ENSG00000106571, ENSG00000169071, ENSG00000122691, ENSG00000121068, ENSG00000152661, ENSG00000154764, ENSG00000146535, ENSG00000074047, ENSG00000145423, ENSG00000109906, ENSG00000143951, ENSG00000171310, ENSG00000114251	2030	56	16792	1.92027	1	0.507208	47.4956
GOTERM_BP_DIRECT	GO:0042346~positive regulation of NF-kappaB import into nucleus	7	0.295733	0.0337291		ENSG00000166923, ENSG00000137462, ENSG00000073756, ENSG00000232810, ENSG00000125538, ENSG00000196664, ENSG00000176170	2030	21	16792	2.75731	1	0.513636	48.2512
GOTERM_BP_DIRECT	GO:2001237~negative regulation of extrinsic apoptotic signaling pathway	10	0.422476	0.0339635		ENSG00000003402, ENSG00000138448, ENSG00000099250, ENSG00000115760, ENSG00000137801, ENSG00000169083, ENSG00000171951, ENSG00000017427, ENSG00000115170, ENSG00000106799	2030	38	16792	2.17682	1	0.514755	48.4917
GOTERM_BP_DIRECT	GO:0043434~response to peptide hormone	11	0.464723	0.0341313		ENSG00000114353, ENSG00000107562, ENSG00000169047, ENSG00000152661, ENSG00000118523, ENSG00000157764, ENSG00000113140, ENSG00000120156, ENSG00000102265, ENSG00000108821, ENSG00000135046	2030	44	16792	2.06798	1	0.515168	48.6632
GOTERM_BP_DIRECT	GO:0035690~cellular response to drug	15	0.633714	0.0345605		ENSG00000275302, ENSG00000223802, ENSG00000108691, ENSG00000125148, ENSG00000081189, ENSG00000184588, ENSG00000100034, ENSG00000157764, ENSG00000112293, ENSG00000186642, ENSG00000171867, ENSG00000148677, ENSG00000110848, ENSG00000181092, ENSG00000125538	2030	69	16792	1.79824	1	0.518293	49.0994
GOTERM_BP_DIRECT	GO:0001775~cell activation	5	0.211238	0.034838		ENSG00000150551, ENSG00000134853, ENSG00000017427, ENSG00000102265, ENSG00000277632	2030	11	16792	3.75996	1	0.519818	49.3796
GOTERM_BP_DIRECT	GO:0032700~negative regulation of interleukin-17 production	5	0.211238	0.034838		ENSG00000171867, ENSG00000105329, ENSG00000123338, ENSG00000117586, ENSG00000049768	2030	11	16792	3.75996	1	0.519818	49.3796
GOTERM_BP_DIRECT	GO:0003181~atrioventricular valve morphogenesis	5	0.211238	0.034838		ENSG00000204217, ENSG00000142871, ENSG00000115170, ENSG00000163909, ENSG00000092969	2030	11	16792	3.75996	1	0.519818	49.3796
GOTERM_BP_DIRECT	GO:0010763~positive regulation of fibroblast migration	5	0.211238	0.034838		ENSG00000105329, ENSG00000137801, ENSG00000183023, ENSG00000077264, ENSG00000162733	2030	11	16792	3.75996	1	0.519818	49.3796
GOTERM_BP_DIRECT	GO:0048703~embryonic viscerocranium morphogenesis	5	0.211238	0.034838		ENSG00000070614, ENSG00000081189, ENSG00000176692, ENSG00000184058, ENSG00000171310	2030	11	16792	3.75996	1	0.519818	49.3796
GOTERM_BP_DIRECT	GO:0050927~positive regulation of positive chemotaxis	5	0.211238	0.034838		ENSG00000170989, ENSG00000140945, ENSG00000128052, ENSG00000183813, ENSG00000140538	2030	11	16792	3.75996	1	0.519818	49.3796
GOTERM_BP_DIRECT	GO:1900745~positive regulation of p38MAPK cascade	6	0.253485	0.0356773		ENSG00000099860, ENSG00000111961, ENSG00000116717, ENSG00000198909, ENSG00000156466, ENSG00000174697	2030	16	16792	3.10197	1	0.527039	50.2181
GOTERM_BP_DIRECT	GO:0061036~positive regulation of cartilage development	6	0.253485	0.0356773		ENSG00000204217, ENSG00000168487, ENSG00000134532, ENSG00000109906, ENSG00000142871, ENSG00000114251	2030	16	16792	3.10197	1	0.527039	50.2181
GOTERM_BP_DIRECT	GO:0003222~ventricular trabecula myocardium morphogenesis	6	0.253485	0.0356773		ENSG00000106991, ENSG00000135547, ENSG00000092969, ENSG00000106799, ENSG00000101331, ENSG00000173706	2030	16	16792	3.10197	1	0.527039	50.2181
GOTERM_BP_DIRECT	GO:0010744~positive regulation of macrophage derived foam cell differentiation	6	0.253485	0.0356773		ENSG00000135218, ENSG00000027075, ENSG00000179593, ENSG00000164400, ENSG00000038945, ENSG00000184371	2030	16	16792	3.10197	1	0.527039	50.2181
GOTERM_BP_DIRECT	GO:0050727~regulation of inflammatory response	14	0.591466	0.0360261		ENSG00000091592, ENSG00000091831, ENSG00000007908, ENSG00000073756, ENSG00000101336, ENSG00000113916, ENSG00000135046, ENSG00000138623, ENSG00000170323, ENSG00000115594, ENSG00000159840, ENSG00000151388, ENSG00000117586, ENSG00000118503	2030	63	16792	1.8382	1	0.529211	50.5627
GOTERM_BP_DIRECT	GO:0042476~odontogenesis	8	0.337981	0.037348		ENSG00000122691, ENSG00000197535, ENSG00000164692, ENSG00000122641, ENSG00000092969, ENSG00000145730, ENSG00000119699, ENSG00000091136	2030	27	16792	2.45094	1	0.540943	51.8482
GOTERM_BP_DIRECT	GO:0014065~phosphatidylinositol 3-kinase signaling	8	0.337981	0.037348		ENSG00000276231, ENSG00000102468, ENSG00000169047, ENSG00000105851, ENSG00000171608, ENSG00000017427, ENSG00000046889, ENSG00000141506	2030	27	16792	2.45094	1	0.540943	51.8482
GOTERM_BP_DIRECT	GO:0010800~positive regulation of peptidyl-threonine phosphorylation	8	0.337981	0.037348		ENSG00000133048, ENSG00000105329, ENSG00000267534, ENSG00000196632, ENSG00000121236, ENSG00000114251, ENSG00000137672, ENSG00000176170	2030	27	16792	2.45094	1	0.540943	51.8482
GOTERM_BP_DIRECT	GO:0070301~cellular response to hydrogen peroxide	13	0.549218	0.0373677		ENSG00000085662, ENSG00000137496, ENSG00000143878, ENSG00000138061, ENSG00000137672, ENSG00000135046, ENSG00000167601, ENSG00000107290, ENSG00000127528, ENSG00000170962, ENSG00000134954, ENSG00000136244, ENSG00000118503	2030	57	16792	1.88658	1	0.539794	51.8671
GOTERM_BP_DIRECT	GO:0019722~calcium-mediated signaling	12	0.506971	0.0385002		ENSG00000166148, ENSG00000175471, ENSG00000121966, ENSG00000160791, ENSG00000007908, ENSG00000183134, ENSG00000086730, ENSG00000010671, ENSG00000277632, ENSG00000169429, ENSG00000188906, ENSG00000176170	2030	51	16792	1.94633	1	0.549359	52.9428
GOTERM_BP_DIRECT	GO:0002755~MyD88-dependent toll-like receptor signaling pathway	9	0.380228	0.0390756		ENSG00000135218, ENSG00000154589, ENSG00000137462, ENSG00000174130, ENSG00000101916, ENSG00000170458, ENSG00000010671, ENSG00000174125, ENSG00000196664	2030	33	16792	2.25598	1	0.553462	53.4805
GOTERM_BP_DIRECT	GO:1902042~negative regulation of extrinsic apoptotic signaling pathway via death domain receptors	9	0.380228	0.0390756		ENSG00000003402, ENSG00000090339, ENSG00000106366, ENSG00000145423, ENSG00000164867, ENSG00000100292, ENSG00000162734, ENSG00000118503, ENSG00000019991	2030	33	16792	2.25598	1	0.553462	53.4805
GOTERM_BP_DIRECT	GO:0001755~neural crest cell migration	11	0.464723	0.0393001		ENSG00000138623, ENSG00000167680, ENSG00000168758, ENSG00000143434, ENSG00000128602, ENSG00000115170, ENSG00000184058, ENSG00000110880, ENSG00000010319, ENSG00000153993, ENSG00000100644	2030	45	16792	2.02203	1	0.55423	53.6887
GOTERM_BP_DIRECT	GO:0030514~negative regulation of BMP signaling pathway	11	0.464723	0.0393001		ENSG00000166923, ENSG00000070404, ENSG00000105974, ENSG00000166033, ENSG00000145423, ENSG00000104332, ENSG00000157933, ENSG00000170801, ENSG00000157240, ENSG00000090539, ENSG00000114251	2030	45	16792	2.02203	1	0.55423	53.6887
GOTERM_BP_DIRECT	GO:0008542~visual learning	11	0.464723	0.0393001		ENSG00000150093, ENSG00000123360, ENSG00000103034, ENSG00000113749, ENSG00000183454, ENSG00000157764, ENSG00000134138, ENSG00000123454, ENSG00000131771, ENSG00000100644, ENSG00000115183	2030	45	16792	2.02203	1	0.55423	53.6887
GOTERM_BP_DIRECT	GO:0007568~aging	29	1.22518	0.0393261		ENSG00000134013, ENSG00000102468, ENSG00000105329, ENSG00000198400, ENSG00000140379, ENSG00000105697, ENSG00000137672, ENSG00000114013, ENSG00000160255, ENSG00000118523, ENSG00000132386, ENSG00000149131, ENSG00000136244, ENSG00000102265, ENSG00000119699, ENSG00000148926, ENSG00000035862, ENSG00000023572, ENSG00000108691, ENSG00000136634, ENSG00000109846, ENSG00000186832, ENSG00000160801, ENSG0000…	2030	165	16792	1.45385	1	0.553142	53.7128
GOTERM_BP_DIRECT	GO:0032570~response to progesterone	10	0.422476	0.0395841		ENSG00000125740, ENSG00000131477, ENSG00000175294, ENSG00000105974, ENSG00000108691, ENSG00000137462, ENSG00000105329, ENSG00000137801, ENSG00000092969, ENSG00000119699	2030	39	16792	2.12101	1	0.554218	53.9509
GOTERM_BP_DIRECT	GO:0008219~cell death	10	0.422476	0.0395841		ENSG00000102468, ENSG00000142227, ENSG00000100292, ENSG00000134531, ENSG00000050628, ENSG00000109099, ENSG00000100647, ENSG00000092969, ENSG00000075426, ENSG00000171700	2030	39	16792	2.12101	1	0.554218	53.9509
GOTERM_BP_DIRECT	GO:0071727~cellular response to triacyl bacterial lipopeptide	3	0.126743	0.0402579		ENSG00000137462, ENSG00000170458, ENSG00000174125	2030	3	16792	8.27192	1	0.559108	54.5673
GOTERM_BP_DIRECT	GO:0002693~positive regulation of cellular extravasation	3	0.126743	0.0402579		ENSG00000108691, ENSG00000090339, ENSG00000130300	2030	3	16792	8.27192	1	0.559108	54.5673
GOTERM_BP_DIRECT	GO:0048014~Tie signaling pathway	3	0.126743	0.0402579		ENSG00000091879, ENSG00000120156, ENSG00000154188	2030	3	16792	8.27192	1	0.559108	54.5673
GOTERM_BP_DIRECT	GO:0038123~toll-like receptor TLR1:TLR2 signaling pathway	3	0.126743	0.0402579		ENSG00000137462, ENSG00000170458, ENSG00000174125	2030	3	16792	8.27192	1	0.559108	54.5673
GOTERM_BP_DIRECT	GO:0060978~angiogenesis involved in coronary vascular morphogenesis	3	0.126743	0.0402579		ENSG00000099250, ENSG00000138685, ENSG00000106799	2030	3	16792	8.27192	1	0.559108	54.5673
GOTERM_BP_DIRECT	GO:2001202~negative regulation of transforming growth factor-beta secretion	3	0.126743	0.0402579		ENSG00000115414, ENSG00000104972, ENSG00000077942	2030	3	16792	8.27192	1	0.559108	54.5673
GOTERM_BP_DIRECT	GO:1903659~regulation of complement-dependent cytotoxicity	3	0.126743	0.0402579		ENSG00000095752, ENSG00000136634, ENSG00000092969	2030	3	16792	8.27192	1	0.559108	54.5673
GOTERM_BP_DIRECT	GO:0010751~negative regulation of nitric oxide mediated signal transduction	3	0.126743	0.0402579		ENSG00000164266, ENSG00000137801, ENSG00000058668	2030	3	16792	8.27192	1	0.559108	54.5673
GOTERM_BP_DIRECT	GO:0021775~smoothened signaling pathway involved in ventral spinal cord interneuron specification	3	0.126743	0.0402579		ENSG00000106571, ENSG00000074047, ENSG00000107882	2030	3	16792	8.27192	1	0.559108	54.5673
GOTERM_BP_DIRECT	GO:0044691~tooth eruption	3	0.126743	0.0402579		ENSG00000154736, ENSG00000108950, ENSG00000108821	2030	3	16792	8.27192	1	0.559108	54.5673
GOTERM_BP_DIRECT	GO:0021776~smoothened signaling pathway involved in spinal cord motor neuron cell fate specification	3	0.126743	0.0402579		ENSG00000106571, ENSG00000074047, ENSG00000107882	2030	3	16792	8.27192	1	0.559108	54.5673
GOTERM_BP_DIRECT	GO:0072011~glomerular endothelium development	3	0.126743	0.0402579		ENSG00000261371, ENSG00000176692, ENSG00000174059	2030	3	16792	8.27192	1	0.559108	54.5673
GOTERM_BP_DIRECT	GO:0043932~ossification involved in bone remodeling	3	0.126743	0.0402579		ENSG00000105329, ENSG00000164932, ENSG00000119699	2030	3	16792	8.27192	1	0.559108	54.5673
GOTERM_BP_DIRECT	GO:0071673~positive regulation of smooth muscle cell chemotaxis	3	0.126743	0.0402579		ENSG00000170962, ENSG00000204472, ENSG00000198121	2030	3	16792	8.27192	1	0.559108	54.5673
GOTERM_BP_DIRECT	GO:0035583~sequestering of TGFbeta in extracellular matrix	3	0.126743	0.0402579		ENSG00000166147, ENSG00000049323, ENSG00000138829	2030	3	16792	8.27192	1	0.559108	54.5673
GOTERM_BP_DIRECT	GO:0090271~positive regulation of fibroblast growth factor production	3	0.126743	0.0402579		ENSG00000073756, ENSG00000101331, ENSG00000173706	2030	3	16792	8.27192	1	0.559108	54.5673
GOTERM_BP_DIRECT	GO:0032878~regulation of establishment or maintenance of cell polarity	3	0.126743	0.0402579		ENSG00000120156, ENSG00000073350, ENSG00000131899	2030	3	16792	8.27192	1	0.559108	54.5673
GOTERM_BP_DIRECT	GO:0045715~negative regulation of low-density lipoprotein particle receptor biosynthetic process	3	0.126743	0.0402579		ENSG00000138448, ENSG00000181092, ENSG00000259207	2030	3	16792	8.27192	1	0.559108	54.5673
GOTERM_BP_DIRECT	GO:0010643~cell communication by chemical coupling	3	0.126743	0.0402579		ENSG00000152661, ENSG00000265107, ENSG00000113758	2030	3	16792	8.27192	1	0.559108	54.5673
GOTERM_BP_DIRECT	GO:0002292~T cell differentiation involved in immune response	3	0.126743	0.0402579		ENSG00000158869, ENSG00000166523, ENSG00000166527	2030	3	16792	8.27192	1	0.559108	54.5673
GOTERM_BP_DIRECT	GO:0030886~negative regulation of myeloid dendritic cell activation	3	0.126743	0.0402579		ENSG00000135077, ENSG00000136634, ENSG00000064201	2030	3	16792	8.27192	1	0.559108	54.5673
GOTERM_BP_DIRECT	GO:0032651~regulation of interleukin-1 beta production	3	0.126743	0.0402579		ENSG00000213694, ENSG00000181104, ENSG00000176170	2030	3	16792	8.27192	1	0.559108	54.5673
GOTERM_BP_DIRECT	GO:0010644~cell communication by electrical coupling	3	0.126743	0.0402579		ENSG00000152661, ENSG00000111262, ENSG00000113758	2030	3	16792	8.27192	1	0.559108	54.5673
GOTERM_BP_DIRECT	GO:0050718~positive regulation of interleukin-1 beta secretion	7	0.295733	0.0417831		ENSG00000142405, ENSG00000091592, ENSG00000110218, ENSG00000089041, ENSG00000277632, ENSG00000114251, ENSG00000162711	2030	22	16792	2.63197	1	0.571535	55.9336
GOTERM_BP_DIRECT	GO:0046427~positive regulation of JAK-STAT cascade	7	0.295733	0.0417831		ENSG00000085662, ENSG00000162892, ENSG00000181104, ENSG00000136634, ENSG00000136244, ENSG00000174697, ENSG00000138061	2030	22	16792	2.63197	1	0.571535	55.9336
GOTERM_BP_DIRECT	GO:0090023~positive regulation of neutrophil chemotaxis	7	0.295733	0.0417831		ENSG00000113296, ENSG00000180871, ENSG00000197405, ENSG00000123338, ENSG00000171860, ENSG00000137077, ENSG00000169429	2030	22	16792	2.63197	1	0.571535	55.9336
GOTERM_BP_DIRECT	GO:0034616~response to laminar fluid shear stress	4	0.16899	0.0423617		ENSG00000165029, ENSG00000105329, ENSG00000134954, ENSG00000119699	2030	7	16792	4.72681	1	0.575318	56.4417
GOTERM_BP_DIRECT	GO:0061298~retina vasculature development in camera-type eye	4	0.16899	0.0423617		ENSG00000204217, ENSG00000113721, ENSG00000134853, ENSG00000100644	2030	7	16792	4.72681	1	0.575318	56.4417
GOTERM_BP_DIRECT	GO:0007435~salivary gland morphogenesis	4	0.16899	0.0423617		ENSG00000007372, ENSG00000105329, ENSG00000092969, ENSG00000119699	2030	7	16792	4.72681	1	0.575318	56.4417
GOTERM_BP_DIRECT	GO:0046069~cGMP catabolic process	4	0.16899	0.0423617		ENSG00000186642, ENSG00000123360, ENSG00000112541, ENSG00000115252	2030	7	16792	4.72681	1	0.575318	56.4417
GOTERM_BP_DIRECT	GO:1903077~negative regulation of protein localization to plasma membrane	4	0.16899	0.0423617		ENSG00000153071, ENSG00000105329, ENSG00000150551, ENSG00000117228	2030	7	16792	4.72681	1	0.575318	56.4417
GOTERM_BP_DIRECT	GO:0048251~elastic fiber assembly	4	0.16899	0.0423617		ENSG00000168477, ENSG00000113083, ENSG00000140092, ENSG00000166482	2030	7	16792	4.72681	1	0.575318	56.4417
GOTERM_BP_DIRECT	GO:0045650~negative regulation of macrophage differentiation	4	0.16899	0.0423617		ENSG00000181092, ENSG00000159189, ENSG00000122641, ENSG00000130584	2030	7	16792	4.72681	1	0.575318	56.4417
GOTERM_BP_DIRECT	GO:0035360~positive regulation of peroxisome proliferator activated receptor signaling pathway	4	0.16899	0.0423617		ENSG00000124212, ENSG00000179593, ENSG00000174697, ENSG00000164442	2030	7	16792	4.72681	1	0.575318	56.4417
GOTERM_BP_DIRECT	GO:0071639~positive regulation of monocyte chemotactic protein-1 production	4	0.16899	0.0423617		ENSG00000122691, ENSG00000181092, ENSG00000125538, ENSG00000111199	2030	7	16792	4.72681	1	0.575318	56.4417
GOTERM_BP_DIRECT	GO:0001542~ovulation from ovarian follicle	4	0.16899	0.0423617		ENSG00000123342, ENSG00000164867, ENSG00000174697, ENSG00000154734	2030	7	16792	4.72681	1	0.575318	56.4417
GOTERM_BP_DIRECT	GO:0048771~tissue remodeling	4	0.16899	0.0423617		ENSG00000113296, ENSG00000173546, ENSG00000107798, ENSG00000157227	2030	7	16792	4.72681	1	0.575318	56.4417
GOTERM_BP_DIRECT	GO:0085029~extracellular matrix assembly	4	0.16899	0.0423617		ENSG00000046653, ENSG00000105329, ENSG00000105509, ENSG00000170961	2030	7	16792	4.72681	1	0.575318	56.4417
GOTERM_BP_DIRECT	GO:0033622~integrin activation	4	0.16899	0.0423617		ENSG00000115414, ENSG00000084636, ENSG00000149781, ENSG00000073712	2030	7	16792	4.72681	1	0.575318	56.4417
GOTERM_BP_DIRECT	GO:0019233~sensory perception of pain	12	0.506971	0.0436976		ENSG00000182636, ENSG00000184408, ENSG00000169992, ENSG00000125510, ENSG00000100739, ENSG00000073756, ENSG00000154277, ENSG00000089041, ENSG00000163421, ENSG00000183454, ENSG00000166257, ENSG00000150672	2030	52	16792	1.9089	1	0.585562	57.5937
GOTERM_BP_DIRECT	GO:0043524~negative regulation of neuron apoptotic process	24	1.01394	0.0446263		ENSG00000108691, ENSG00000107731, ENSG00000197405, ENSG00000081189, ENSG00000198400, ENSG00000100292, ENSG00000130203, ENSG00000157764, ENSG00000166333, ENSG00000154188, ENSG00000151651, ENSG00000119508, ENSG00000167601, ENSG00000010810, ENSG00000099250, ENSG00000006016, ENSG00000134259, ENSG00000181104, ENSG00000128271, ENSG00000100625, ENSG00000205726, ENSG00000175505, ENSG00000119699, ENSG0000…	2030	132	16792	1.50399	1	0.592102	58.3775
GOTERM_BP_DIRECT	GO:0051482~positive regulation of cytosolic calcium ion concentration involved in phospholipase C-activating G-protein coupled signaling pathway	8	0.337981	0.0447813		ENSG00000147145, ENSG00000170989, ENSG00000177464, ENSG00000181104, ENSG00000127533, ENSG00000198121, ENSG00000198959, ENSG00000140030	2030	28	16792	2.36341	1	0.592081	58.5069
GOTERM_BP_DIRECT	GO:0030900~forebrain development	11	0.464723	0.0449821		ENSG00000010810, ENSG00000187240, ENSG00000164741, ENSG00000184226, ENSG00000070614, ENSG00000185668, ENSG00000185532, ENSG00000133083, ENSG00000074181, ENSG00000180616, ENSG00000090539	2030	46	16792	1.97807	1	0.592443	58.6741
GOTERM_BP_DIRECT	GO:0007187~G-protein coupled receptor signaling pathway, coupled to cyclic nucleotide second messenger	11	0.464723	0.0449821		ENSG00000163823, ENSG00000108691, ENSG00000160013, ENSG00000113749, ENSG00000160801, ENSG00000183134, ENSG00000183671, ENSG00000180616, ENSG00000064989, ENSG00000135046, ENSG00000148680	2030	46	16792	1.97807	1	0.592443	58.6741
GOTERM_BP_DIRECT	GO:0030224~monocyte differentiation	6	0.253485	0.0456605		ENSG00000186642, ENSG00000123360, ENSG00000164400, ENSG00000182578, ENSG00000081189, ENSG00000132170	2030	17	16792	2.9195	1	0.596741	59.2341
GOTERM_BP_DIRECT	GO:0035567~non-canonical Wnt signaling pathway	6	0.253485	0.0456605		ENSG00000145423, ENSG00000154764, ENSG00000157240, ENSG00000106483, ENSG00000128602, ENSG00000114251	2030	17	16792	2.9195	1	0.596741	59.2341
GOTERM_BP_DIRECT	GO:0030048~actin filament-based movement	6	0.253485	0.0456605		ENSG00000159251, ENSG00000099331, ENSG00000015285, ENSG00000197535, ENSG00000115935, ENSG00000133026	2030	17	16792	2.9195	1	0.596741	59.2341
GOTERM_BP_DIRECT	GO:0044849~estrous cycle	6	0.253485	0.0456605		ENSG00000125510, ENSG00000134954, ENSG00000105509, ENSG00000170961, ENSG00000135046, ENSG00000120738	2030	17	16792	2.9195	1	0.596741	59.2341
GOTERM_BP_DIRECT	GO:0060307~regulation of ventricular cardiac muscle cell membrane repolarization	6	0.253485	0.0456605		ENSG00000105711, ENSG00000152661, ENSG00000145362, ENSG00000153956, ENSG00000265107, ENSG00000180509	2030	17	16792	2.9195	1	0.596741	59.2341
GOTERM_BP_DIRECT	GO:2000778~positive regulation of interleukin-6 secretion	6	0.253485	0.0456605		ENSG00000122133, ENSG00000122691, ENSG00000181104, ENSG00000125538, ENSG00000196083, ENSG00000111199	2030	17	16792	2.9195	1	0.596741	59.2341
GOTERM_BP_DIRECT	GO:0042789~mRNA transcription from RNA polymerase II promoter	6	0.253485	0.0456605		ENSG00000164736, ENSG00000197405, ENSG00000203883, ENSG00000196924, ENSG00000135363, ENSG00000100644	2030	17	16792	2.9195	1	0.596741	59.2341
GOTERM_BP_DIRECT	GO:0051893~regulation of focal adhesion assembly	6	0.253485	0.0456605		ENSG00000166923, ENSG00000046653, ENSG00000044524, ENSG00000127603, ENSG00000143951, ENSG00000110880	2030	17	16792	2.9195	1	0.596741	59.2341
GOTERM_BP_DIRECT	GO:0007264~small GTPase mediated signal transduction	40	1.6899	0.0457112		ENSG00000169213, ENSG00000119729, ENSG00000113319, ENSG00000107099, ENSG00000179331, ENSG00000100292, ENSG00000164949, ENSG00000188060, ENSG00000186517, ENSG00000171700, ENSG00000188906, ENSG00000109113, ENSG00000141968, ENSG00000158186, ENSG00000031081, ENSG00000143344, ENSG00000155961, ENSG00000132669, ENSG00000088320, ENSG00000205726, ENSG00000095370, ENSG00000188042, ENSG00000171777, ENSG0000…	2030	246	16792	1.34503	1	0.595852	59.2756
GOTERM_BP_DIRECT	GO:0045184~establishment of protein localization	10	0.422476	0.0458025		ENSG00000132535, ENSG00000171444, ENSG00000169756, ENSG00000196924, ENSG00000102383, ENSG00000137710, ENSG00000134874, ENSG00000143951, ENSG00000110880, ENSG00000144824	2030	40	16792	2.06798	1	0.595299	59.3503
GOTERM_BP_DIRECT	GO:0009968~negative regulation of signal transduction	9	0.380228	0.0458818		ENSG00000150681, ENSG00000142405, ENSG00000143333, ENSG00000090104, ENSG00000171150, ENSG00000154127, ENSG00000132554, ENSG00000146674, ENSG00000115170	2030	34	16792	2.18963	1	0.594651	59.4151
GOTERM_BP_DIRECT	GO:0048286~lung alveolus development	9	0.380228	0.0458818		ENSG00000162493, ENSG00000116285, ENSG00000128342, ENSG00000136205, ENSG00000204217, ENSG00000037280, ENSG00000119699, ENSG00000171476, ENSG00000115461	2030	34	16792	2.18963	1	0.594651	59.4151
GOTERM_BP_DIRECT	GO:0001932~regulation of protein phosphorylation	9	0.380228	0.0458818		ENSG00000115414, ENSG00000184557, ENSG00000170581, ENSG00000105851, ENSG00000115355, ENSG00000143772, ENSG00000101916, ENSG00000196664, ENSG00000110880	2030	34	16792	2.18963	1	0.594651	59.4151
GOTERM_BP_DIRECT	GO:0003376~sphingosine-1-phosphate signaling pathway	5	0.211238	0.0473803		ENSG00000170989, ENSG00000213694, ENSG00000180739, ENSG00000267534, ENSG00000176170	2030	12	16792	3.44663	1	0.605424	60.6217
GOTERM_BP_DIRECT	GO:0032695~negative regulation of interleukin-12 production	5	0.211238	0.0473803		ENSG00000174600, ENSG00000102575, ENSG00000137801, ENSG00000103313, ENSG00000136634	2030	12	16792	3.44663	1	0.605424	60.6217
GOTERM_BP_DIRECT	GO:0043032~positive regulation of macrophage activation	5	0.211238	0.0473803		ENSG00000135077, ENSG00000137801, ENSG00000136634, ENSG00000115602, ENSG00000114251	2030	12	16792	3.44663	1	0.605424	60.6217
GOTERM_BP_DIRECT	GO:0001759~organ induction	5	0.211238	0.0473803		ENSG00000113578, ENSG00000077782, ENSG00000138685, ENSG00000070193, ENSG00000164056	2030	12	16792	3.44663	1	0.605424	60.6217
GOTERM_BP_DIRECT	GO:0048846~axon extension involved in axon guidance	5	0.211238	0.0473803		ENSG00000099250, ENSG00000083782, ENSG00000145147, ENSG00000184347, ENSG00000118257	2030	12	16792	3.44663	1	0.605424	60.6217
GOTERM_BP_DIRECT	GO:0036066~protein O-linked fucosylation	5	0.211238	0.0473803		ENSG00000137801, ENSG00000136378, ENSG00000178031, ENSG00000143382, ENSG00000154736	2030	12	16792	3.44663	1	0.605424	60.6217
GOTERM_BP_DIRECT	GO:0006828~manganese ion transport	5	0.211238	0.0473803		ENSG00000133107, ENSG00000144935, ENSG00000018280, ENSG00000138741, ENSG00000137672	2030	12	16792	3.44663	1	0.605424	60.6217
GOTERM_BP_DIRECT	GO:0045778~positive regulation of ossification	5	0.211238	0.0473803		ENSG00000204217, ENSG00000109906, ENSG00000176887, ENSG00000092969, ENSG00000114251	2030	12	16792	3.44663	1	0.605424	60.6217
GOTERM_BP_DIRECT	GO:0071498~cellular response to fluid shear stress	5	0.211238	0.0473803		ENSG00000118762, ENSG00000073756, ENSG00000170961, ENSG00000105825, ENSG00000081189	2030	12	16792	3.44663	1	0.605424	60.6217
GOTERM_BP_DIRECT	GO:0001774~microglial cell activation	5	0.211238	0.0473803		ENSG00000137462, ENSG00000174130, ENSG00000204472, ENSG00000101916, ENSG00000196664	2030	12	16792	3.44663	1	0.605424	60.6217
GOTERM_BP_DIRECT	GO:0050777~negative regulation of immune response	5	0.211238	0.0473803		ENSG00000134460, ENSG00000131042, ENSG00000162746, ENSG00000092969, ENSG00000049768	2030	12	16792	3.44663	1	0.605424	60.6217
GOTERM_BP_DIRECT	GO:0009268~response to pH	5	0.211238	0.0473803		ENSG00000122986, ENSG00000152661, ENSG00000121361, ENSG00000145730, ENSG00000113273	2030	12	16792	3.44663	1	0.605424	60.6217
GOTERM_BP_DIRECT	GO:0097028~dendritic cell differentiation	5	0.211238	0.0473803		ENSG00000167601, ENSG00000104972, ENSG00000164400, ENSG00000095970, ENSG00000123685	2030	12	16792	3.44663	1	0.605424	60.6217
GOTERM_BP_DIRECT	GO:0030195~negative regulation of blood coagulation	5	0.211238	0.0473803		ENSG00000106366, ENSG00000109072, ENSG00000130203, ENSG00000174059, ENSG00000178726	2030	12	16792	3.44663	1	0.605424	60.6217
GOTERM_BP_DIRECT	GO:0060707~trophoblast giant cell differentiation	5	0.211238	0.0473803		ENSG00000057657, ENSG00000112559, ENSG00000184557, ENSG00000124216, ENSG00000128342	2030	12	16792	3.44663	1	0.605424	60.6217
GOTERM_BP_DIRECT	GO:0060997~dendritic spine morphogenesis	5	0.211238	0.0473803		ENSG00000132535, ENSG00000161681, ENSG00000077264, ENSG00000154764, ENSG00000251322	2030	12	16792	3.44663	1	0.605424	60.6217
GOTERM_BP_DIRECT	GO:0097067~cellular response to thyroid hormone stimulus	5	0.211238	0.0473803		ENSG00000164733, ENSG00000119138, ENSG00000137710, ENSG00000135363, ENSG00000135047	2030	12	16792	3.44663	1	0.605424	60.6217
GOTERM_BP_DIRECT	GO:0035641~locomotory exploration behavior	5	0.211238	0.0473803		ENSG00000169992, ENSG00000132535, ENSG00000251322, ENSG00000185565, ENSG00000188906	2030	12	16792	3.44663	1	0.605424	60.6217
GOTERM_BP_DIRECT	GO:0008154~actin polymerization or depolymerization	5	0.211238	0.0473803		ENSG00000138443, ENSG00000015285, ENSG00000112186, ENSG00000196405, ENSG00000115935	2030	12	16792	3.44663	1	0.605424	60.6217
GOTERM_BP_DIRECT	GO:0007567~parturition	5	0.211238	0.0473803		ENSG00000185022, ENSG00000123572, ENSG00000171509, ENSG00000169403, ENSG00000122420	2030	12	16792	3.44663	1	0.605424	60.6217
GOTERM_BP_DIRECT	GO:0003279~cardiac septum development	5	0.211238	0.0473803		ENSG00000099139, ENSG00000049192, ENSG00000070614, ENSG00000004399, ENSG00000133026	2030	12	16792	3.44663	1	0.605424	60.6217
GOTERM_BP_DIRECT	GO:0045086~positive regulation of interleukin-2 biosynthetic process	5	0.211238	0.0473803		ENSG00000114013, ENSG00000010610, ENSG00000125538, ENSG00000121594, ENSG00000178562	2030	12	16792	3.44663	1	0.605424	60.6217
GOTERM_BP_DIRECT	GO:0055003~cardiac myofibril assembly	5	0.211238	0.0473803		ENSG00000124006, ENSG00000159251, ENSG00000113721, ENSG00000134853, ENSG00000133026	2030	12	16792	3.44663	1	0.605424	60.6217
GOTERM_BP_DIRECT	GO:0007179~transforming growth factor beta receptor signaling pathway	18	0.760456	0.0480437		ENSG00000150093, ENSG00000108691, ENSG00000119681, ENSG00000105329, ENSG00000157933, ENSG00000106991, ENSG00000106799, ENSG00000092969, ENSG00000073712, ENSG00000155090, ENSG00000100311, ENSG00000159840, ENSG00000082781, ENSG00000179776, ENSG00000164692, ENSG00000115170, ENSG00000119699, ENSG00000164442	2030	92	16792	1.61842	1	0.609364	61.1449
GOTERM_BP_DIRECT	GO:0030183~B cell differentiation	14	0.591466	0.0502192		ENSG00000150093, ENSG00000095752, ENSG00000198400, ENSG00000136634, ENSG00000113916, ENSG00000182885, ENSG00000115232, ENSG00000153879, ENSG00000235568, ENSG00000067082, ENSG00000104903, ENSG00000162692, ENSG00000175505, ENSG00000151694	2030	66	16792	1.75465	1	0.624771	62.8147
GOTERM_BP_DIRECT	GO:0050790~regulation of catalytic activity	14	0.591466	0.0502192		ENSG00000159200, ENSG00000101445, ENSG00000164197, ENSG00000164733, ENSG00000169083, ENSG00000015285, ENSG00000104643, ENSG00000119938, ENSG00000213654, ENSG00000111775, ENSG00000169554, ENSG00000198844, ENSG00000160360, ENSG00000118515	2030	66	16792	1.75465	1	0.624771	62.8147
GOTERM_BP_DIRECT	GO:0002244~hematopoietic progenitor cell differentiation	14	0.591466	0.0502192		ENSG00000070404, ENSG00000105329, ENSG00000104332, ENSG00000081237, ENSG00000100678, ENSG00000134363, ENSG00000115956, ENSG00000112276, ENSG00000066629, ENSG00000171502, ENSG00000122641, ENSG00000069424, ENSG00000171016, ENSG00000164442	2030	66	16792	1.75465	1	0.624771	62.8147
GOTERM_BP_DIRECT	GO:0008283~cell proliferation	56	2.36586	0.0507423		ENSG00000162493, ENSG00000163041, ENSG00000141753, ENSG00000060982, ENSG00000183580, ENSG00000166333, ENSG00000102524, ENSG00000142871, ENSG00000138792, ENSG00000133026, ENSG00000171777, ENSG00000182511, ENSG00000153071, ENSG00000134460, ENSG00000114353, ENSG00000152684, ENSG00000163421, ENSG00000106952, ENSG00000174059, ENSG00000171873, ENSG00000155090, ENSG00000151617, ENSG00000186832, ENSG0000…	2030	366	16792	1.26565	1	0.627399	63.206
GOTERM_BP_DIRECT	GO:0032733~positive regulation of interleukin-10 production	7	0.295733	0.0509485		ENSG00000137462, ENSG00000112149, ENSG00000158869, ENSG00000117586, ENSG00000174059, ENSG00000019991, ENSG00000178562	2030	23	16792	2.51754	1	0.627651	63.3591
GOTERM_BP_DIRECT	GO:0032967~positive regulation of collagen biosynthetic process	7	0.295733	0.0509485		ENSG00000108691, ENSG00000105329, ENSG00000113721, ENSG00000181104, ENSG00000106991, ENSG00000118523, ENSG00000119699	2030	23	16792	2.51754	1	0.627651	63.3591
GOTERM_BP_DIRECT	GO:0001822~kidney development	17	0.718209	0.0511667		ENSG00000070404, ENSG00000099139, ENSG00000111077, ENSG00000074047, ENSG00000121361, ENSG00000176887, ENSG00000154734, ENSG00000106799, ENSG00000092969, ENSG00000153162, ENSG00000275410, ENSG00000170961, ENSG00000137573, ENSG00000132386, ENSG00000143951, ENSG00000011465, ENSG00000171016	2030	86	16792	1.63515	1	0.62799	63.5206
GOTERM_BP_DIRECT	GO:0032956~regulation of actin cytoskeleton organization	11	0.464723	0.0511946		ENSG00000119729, ENSG00000046653, ENSG00000164741, ENSG00000113721, ENSG00000044524, ENSG00000115355, ENSG00000075618, ENSG00000166333, ENSG00000150764, ENSG00000092969, ENSG00000145730	2030	47	16792	1.93598	1	0.626925	63.5411
GOTERM_BP_DIRECT	GO:0051209~release of sequestered calcium ion into cytosol	10	0.422476	0.0526382		ENSG00000102468, ENSG00000196218, ENSG00000185989, ENSG00000118762, ENSG00000081237, ENSG00000181104, ENSG00000138685, ENSG00000150995, ENSG00000089041, ENSG00000137077	2030	41	16792	2.01754	1	0.636166	64.5916
GOTERM_BP_DIRECT	GO:0048008~platelet-derived growth factor receptor signaling pathway	8	0.337981	0.0531007		ENSG00000104368, ENSG00000145431, ENSG00000099250, ENSG00000100311, ENSG00000170962, ENSG00000144655, ENSG00000113721, ENSG00000134853	2030	29	16792	2.28191	1	0.638211	64.922
GOTERM_BP_DIRECT	GO:0045746~negative regulation of Notch signaling pathway	8	0.337981	0.0531007		ENSG00000100906, ENSG00000187800, ENSG00000157227, ENSG00000113916, ENSG00000214548, ENSG00000164683, ENSG00000135547, ENSG00000151917	2030	29	16792	2.28191	1	0.638211	64.922
GOTERM_BP_DIRECT	GO:0097421~liver regeneration	8	0.337981	0.0531007		ENSG00000100906, ENSG00000111087, ENSG00000105329, ENSG00000109072, ENSG00000100292, ENSG00000136634, ENSG00000110092, ENSG00000105697	2030	29	16792	2.28191	1	0.638211	64.922
GOTERM_BP_DIRECT	GO:0006911~phagocytosis, engulfment	9	0.380228	0.0534189		ENSG00000148180, ENSG00000140545, ENSG00000165029, ENSG00000155849, ENSG00000158869, ENSG00000204472, ENSG00000095970, ENSG00000150337, ENSG00000144366	2030	35	16792	2.12707	1	0.639212	65.1476
GOTERM_BP_DIRECT	GO:0072593~reactive oxygen species metabolic process	9	0.380228	0.0534189		ENSG00000141968, ENSG00000100311, ENSG00000138356, ENSG00000086991, ENSG00000118523, ENSG00000089041, ENSG00000130770, ENSG00000142871, ENSG00000188906	2030	35	16792	2.12707	1	0.639212	65.1476
GOTERM_BP_DIRECT	GO:0032868~response to insulin	14	0.591466	0.0556999		ENSG00000138796, ENSG00000169047, ENSG00000122877, ENSG00000136634, ENSG00000111199, ENSG00000054356, ENSG00000176387, ENSG00000198523, ENSG00000137462, ENSG00000104918, ENSG00000136244, ENSG00000174697, ENSG00000120738, ENSG00000148926	2030	67	16792	1.72846	1	0.653769	66.7252
GOTERM_BP_DIRECT	GO:0030500~regulation of bone mineralization	6	0.253485	0.0571403		ENSG00000170989, ENSG00000122691, ENSG00000152661, ENSG00000127083, ENSG00000111341, ENSG00000162733	2030	18	16792	2.75731	1	0.662169	67.6864
GOTERM_BP_DIRECT	GO:0006970~response to osmotic stress	6	0.253485	0.0571403		ENSG00000103569, ENSG00000136802, ENSG00000115966, ENSG00000157514, ENSG00000173846, ENSG00000010932	2030	18	16792	2.75731	1	0.662169	67.6864
GOTERM_BP_DIRECT	GO:0034142~toll-like receptor 4 signaling pathway	6	0.253485	0.0571403		ENSG00000100906, ENSG00000154589, ENSG00000160255, ENSG00000169896, ENSG00000243414, ENSG00000170458	2030	18	16792	2.75731	1	0.662169	67.6864
GOTERM_BP_DIRECT	GO:0048557~embryonic digestive tract morphogenesis	6	0.253485	0.0571403		ENSG00000106571, ENSG00000275410, ENSG00000134853, ENSG00000176887, ENSG00000070193, ENSG00000136630	2030	18	16792	2.75731	1	0.662169	67.6864
GOTERM_BP_DIRECT	GO:0033280~response to vitamin D	6	0.253485	0.0571403		ENSG00000105329, ENSG00000162551, ENSG00000073756, ENSG00000118785, ENSG00000159167, ENSG00000010610	2030	18	16792	2.75731	1	0.662169	67.6864
GOTERM_BP_DIRECT	GO:0001935~endothelial cell proliferation	6	0.253485	0.0571403		ENSG00000134013, ENSG00000204217, ENSG00000100292, ENSG00000157227, ENSG00000120156, ENSG00000174059	2030	18	16792	2.75731	1	0.662169	67.6864
GOTERM_BP_DIRECT	GO:0030225~macrophage differentiation	6	0.253485	0.0571403		ENSG00000100985, ENSG00000198945, ENSG00000160219, ENSG00000182578, ENSG00000184371, ENSG00000066336	2030	18	16792	2.75731	1	0.662169	67.6864
GOTERM_BP_DIRECT	GO:0009408~response to heat	11	0.464723	0.057952		ENSG00000108691, ENSG00000099985, ENSG00000140682, ENSG00000107562, ENSG00000164867, ENSG00000017427, ENSG00000163453, ENSG00000136244, ENSG00000162616, ENSG00000170458, ENSG00000187688	2030	48	16792	1.89565	1	0.666254	68.2163
GOTERM_BP_DIRECT	GO:0043085~positive regulation of catalytic activity	16	0.675961	0.0596909		ENSG00000105974, ENSG00000156103, ENSG00000158517, ENSG00000105851, ENSG00000146674, ENSG00000170276, ENSG00000107957, ENSG00000130208, ENSG00000130755, ENSG00000197746, ENSG00000003402, ENSG00000174705, ENSG00000165178, ENSG00000132965, ENSG00000085871, ENSG00000182487	2030	81	16792	1.63396	1	0.676166	69.324
GOTERM_BP_DIRECT	GO:0045740~positive regulation of DNA replication	10	0.422476	0.060107		ENSG00000111087, ENSG00000145431, ENSG00000100311, ENSG00000164400, ENSG00000134853, ENSG00000074047, ENSG00000017427, ENSG00000136244, ENSG00000070193, ENSG00000119699	2030	42	16792	1.96951	1	0.677555	69.5836
GOTERM_BP_DIRECT	GO:0097191~extrinsic apoptotic signaling pathway	10	0.422476	0.060107		ENSG00000123689, ENSG00000105329, ENSG00000125726, ENSG00000232810, ENSG00000160712, ENSG00000089041, ENSG00000213190, ENSG00000122641, ENSG00000239697, ENSG00000092969	2030	42	16792	1.96951	1	0.677555	69.5836
GOTERM_BP_DIRECT	GO:0006898~receptor-mediated endocytosis	31	1.30967	0.0601766		ENSG00000135218, ENSG00000134013, ENSG00000196923, ENSG00000165457, ENSG00000168077, ENSG00000130203, ENSG00000019169, ENSG00000179954, ENSG00000147650, ENSG00000113140, ENSG00000177575, ENSG00000170458, ENSG00000107611, ENSG00000109072, ENSG00000010327, ENSG00000158270, ENSG00000260314, ENSG00000074660, ENSG00000153071, ENSG00000161944, ENSG00000173391, ENSG00000115318, ENSG00000198019, ENSG0000…	2030	186	16792	1.37865	1	0.676768	69.6268
GOTERM_BP_DIRECT	GO:0007422~peripheral nervous system development	7	0.295733	0.061247		ENSG00000121753, ENSG00000099985, ENSG00000181790, ENSG00000179388, ENSG00000122877, ENSG00000109099, ENSG00000164442	2030	24	16792	2.41264	1	0.682186	70.2841
GOTERM_BP_DIRECT	GO:0030010~establishment of cell polarity	7	0.295733	0.061247		ENSG00000111962, ENSG00000107560, ENSG00000007047, ENSG00000154764, ENSG00000160469, ENSG00000162849, ENSG00000166086	2030	24	16792	2.41264	1	0.682186	70.2841
GOTERM_BP_DIRECT	GO:0048675~axon extension	7	0.295733	0.061247		ENSG00000182636, ENSG00000138623, ENSG00000150093, ENSG00000133083, ENSG00000083290, ENSG00000131711, ENSG00000035403	2030	24	16792	2.41264	1	0.682186	70.2841
GOTERM_BP_DIRECT	GO:0030099~myeloid cell differentiation	7	0.295733	0.061247		ENSG00000171777, ENSG00000161940, ENSG00000163788, ENSG00000109906, ENSG00000258227, ENSG00000113916, ENSG00000090534	2030	24	16792	2.41264	1	0.682186	70.2841
GOTERM_BP_DIRECT	GO:0030177~positive regulation of Wnt signaling pathway	9	0.380228	0.061704		ENSG00000162946, ENSG00000137462, ENSG00000104332, ENSG00000157933, ENSG00000146374, ENSG00000137573, ENSG00000127603, ENSG00000174804, ENSG00000165617	2030	36	16792	2.06798	1	0.683769	70.5606
GOTERM_BP_DIRECT	GO:0045630~positive regulation of T-helper 2 cell differentiation	4	0.16899	0.0618111		ENSG00000114013, ENSG00000136244, ENSG00000117586, ENSG00000162711	2030	8	16792	4.13596	1	0.683214	70.6251
GOTERM_BP_DIRECT	GO:0019934~cGMP-mediated signaling	4	0.16899	0.0618111		ENSG00000135218, ENSG00000186642, ENSG00000185532, ENSG00000130203	2030	8	16792	4.13596	1	0.683214	70.6251
GOTERM_BP_DIRECT	GO:0061303~cornea development in camera-type eye	4	0.16899	0.0618111		ENSG00000007372, ENSG00000139330, ENSG00000176887, ENSG00000143816	2030	8	16792	4.13596	1	0.683214	70.6251
GOTERM_BP_DIRECT	GO:0043068~positive regulation of programmed cell death	4	0.16899	0.0618111		ENSG00000232810, ENSG00000007047, ENSG00000198400, ENSG00000188906	2030	8	16792	4.13596	1	0.683214	70.6251
GOTERM_BP_DIRECT	GO:0001504~neurotransmitter uptake	4	0.16899	0.0618111		ENSG00000159164, ENSG00000185518, ENSG00000132639, ENSG00000079215	2030	8	16792	4.13596	1	0.683214	70.6251
GOTERM_BP_DIRECT	GO:0045576~mast cell activation	4	0.16899	0.0618111		ENSG00000158869, ENSG00000168421, ENSG00000163221, ENSG00000043462	2030	8	16792	4.13596	1	0.683214	70.6251
GOTERM_BP_DIRECT	GO:0010818~T cell chemotaxis	4	0.16899	0.0618111		ENSG00000105851, ENSG00000171608, ENSG00000169508, ENSG00000277632	2030	8	16792	4.13596	1	0.683214	70.6251
GOTERM_BP_DIRECT	GO:0060371~regulation of atrial cardiac muscle cell membrane depolarization	4	0.16899	0.0618111		ENSG00000105711, ENSG00000152661, ENSG00000166257, ENSG00000265107	2030	8	16792	4.13596	1	0.683214	70.6251
GOTERM_BP_DIRECT	GO:0002467~germinal center formation	4	0.16899	0.0618111		ENSG00000172578, ENSG00000081189, ENSG00000113916, ENSG00000151694	2030	8	16792	4.13596	1	0.683214	70.6251
GOTERM_BP_DIRECT	GO:1904706~negative regulation of vascular smooth muscle cell proliferation	4	0.16899	0.0618111		ENSG00000100292, ENSG00000136634, ENSG00000130176, ENSG00000119699	2030	8	16792	4.13596	1	0.683214	70.6251
GOTERM_BP_DIRECT	GO:0030828~positive regulation of cGMP biosynthetic process	4	0.16899	0.0618111		ENSG00000169418, ENSG00000130203, ENSG00000152402, ENSG00000164116	2030	8	16792	4.13596	1	0.683214	70.6251
GOTERM_BP_DIRECT	GO:0051451~myoblast migration	4	0.16899	0.0618111		ENSG00000113296, ENSG00000023902, ENSG00000100625, ENSG00000128602	2030	8	16792	4.13596	1	0.683214	70.6251
GOTERM_BP_DIRECT	GO:0060155~platelet dense granule organization	4	0.16899	0.0618111		ENSG00000165029, ENSG00000181104, ENSG00000135441, ENSG00000127533	2030	8	16792	4.13596	1	0.683214	70.6251
GOTERM_BP_DIRECT	GO:0032926~negative regulation of activin receptor signaling pathway	4	0.16899	0.0618111		ENSG00000070404, ENSG00000134363, ENSG00000157933, ENSG00000115170	2030	8	16792	4.13596	1	0.683214	70.6251
GOTERM_BP_DIRECT	GO:0010764~negative regulation of fibroblast migration	4	0.16899	0.0618111		ENSG00000161544, ENSG00000105509, ENSG00000138685, ENSG00000157764	2030	8	16792	4.13596	1	0.683214	70.6251
GOTERM_BP_DIRECT	GO:0097011~cellular response to granulocyte macrophage colony-stimulating factor stimulus	4	0.16899	0.0618111		ENSG00000186642, ENSG00000123360, ENSG00000128016, ENSG00000159899	2030	8	16792	4.13596	1	0.683214	70.6251
GOTERM_BP_DIRECT	GO:0031666~positive regulation of lipopolysaccharide-mediated signaling pathway	4	0.16899	0.0618111		ENSG00000112799, ENSG00000111961, ENSG00000153162, ENSG00000154589	2030	8	16792	4.13596	1	0.683214	70.6251
GOTERM_BP_DIRECT	GO:0016264~gap junction assembly	4	0.16899	0.0618111		ENSG00000183153, ENSG00000152661, ENSG00000265107, ENSG00000182963	2030	8	16792	4.13596	1	0.683214	70.6251
GOTERM_BP_DIRECT	GO:0060100~positive regulation of phagocytosis, engulfment	4	0.16899	0.0618111		ENSG00000135218, ENSG00000177119, ENSG00000123338, ENSG00000132170	2030	8	16792	4.13596	1	0.683214	70.6251
GOTERM_BP_DIRECT	GO:0072075~metanephric mesenchyme development	4	0.16899	0.0618111		ENSG00000118762, ENSG00000113721, ENSG00000100625, ENSG00000176788	2030	8	16792	4.13596	1	0.683214	70.6251
GOTERM_BP_DIRECT	GO:0034115~negative regulation of heterotypic cell-cell adhesion	4	0.16899	0.0618111		ENSG00000136689, ENSG00000181092, ENSG00000136634, ENSG00000179820	2030	8	16792	4.13596	1	0.683214	70.6251
GOTERM_BP_DIRECT	GO:0060346~bone trabecula formation	4	0.16899	0.0618111		ENSG00000087245, ENSG00000104332, ENSG00000138829, ENSG00000108821	2030	8	16792	4.13596	1	0.683214	70.6251
GOTERM_BP_DIRECT	GO:0070723~response to cholesterol	4	0.16899	0.0618111		ENSG00000105329, ENSG00000160791, ENSG00000106799, ENSG00000277632	2030	8	16792	4.13596	1	0.683214	70.6251
GOTERM_BP_DIRECT	GO:0050966~detection of mechanical stimulus involved in sensory perception of pain	4	0.16899	0.0618111		ENSG00000010810, ENSG00000102468, ENSG00000198400, ENSG00000111262	2030	8	16792	4.13596	1	0.683214	70.6251
GOTERM_BP_DIRECT	GO:0045410~positive regulation of interleukin-6 biosynthetic process	4	0.16899	0.0618111		ENSG00000174130, ENSG00000125538, ENSG00000174125, ENSG00000169403	2030	8	16792	4.13596	1	0.683214	70.6251
GOTERM_BP_DIRECT	GO:0001763~morphogenesis of a branching structure	4	0.16899	0.0618111		ENSG00000057657, ENSG00000136541, ENSG00000204301, ENSG00000197467	2030	8	16792	4.13596	1	0.683214	70.6251
GOTERM_BP_DIRECT	GO:0030818~negative regulation of cAMP biosynthetic process	5	0.211238	0.0620853		ENSG00000105290, ENSG00000151617, ENSG00000125510, ENSG00000186642, ENSG00000198121	2030	13	16792	3.18151	1	0.683674	70.7895
GOTERM_BP_DIRECT	GO:0060389~pathway-restricted SMAD protein phosphorylation	5	0.211238	0.0620853		ENSG00000105329, ENSG00000156466, ENSG00000115170, ENSG00000092969, ENSG00000106799	2030	13	16792	3.18151	1	0.683674	70.7895
GOTERM_BP_DIRECT	GO:0043568~positive regulation of insulin-like growth factor receptor signaling pathway	5	0.211238	0.0620853		ENSG00000141753, ENSG00000169083, ENSG00000146674, ENSG00000017427, ENSG00000115461	2030	13	16792	3.18151	1	0.683674	70.7895
GOTERM_BP_DIRECT	GO:2000573~positive regulation of DNA biosynthetic process	5	0.211238	0.0620853		ENSG00000100311, ENSG00000113721, ENSG00000086991, ENSG00000077264, ENSG00000019991	2030	13	16792	3.18151	1	0.683674	70.7895
GOTERM_BP_DIRECT	GO:0060391~positive regulation of SMAD protein import into nucleus	5	0.211238	0.0620853		ENSG00000153071, ENSG00000153162, ENSG00000105329, ENSG00000106799, ENSG00000119699	2030	13	16792	3.18151	1	0.683674	70.7895
GOTERM_BP_DIRECT	GO:0050806~positive regulation of synaptic transmission	5	0.211238	0.0620853		ENSG00000139182, ENSG00000108691, ENSG00000132535, ENSG00000104918, ENSG00000079215	2030	13	16792	3.18151	1	0.683674	70.7895
GOTERM_BP_DIRECT	GO:0035810~positive regulation of urine volume	5	0.211238	0.0620853		ENSG00000169418, ENSG00000125510, ENSG00000170961, ENSG00000128271, ENSG00000113389	2030	13	16792	3.18151	1	0.683674	70.7895
GOTERM_BP_DIRECT	GO:0043303~mast cell degranulation	5	0.211238	0.0620853		ENSG00000119508, ENSG00000105851, ENSG00000171608, ENSG00000086730, ENSG00000271605	2030	13	16792	3.18151	1	0.683674	70.7895
GOTERM_BP_DIRECT	GO:0086012~membrane depolarization during cardiac muscle cell action potential	5	0.211238	0.0620853		ENSG00000105711, ENSG00000183023, ENSG00000099822, ENSG00000166257, ENSG00000153956	2030	13	16792	3.18151	1	0.683674	70.7895
GOTERM_BP_DIRECT	GO:0033630~positive regulation of cell adhesion mediated by integrin	5	0.211238	0.0620853		ENSG00000145423, ENSG00000123338, ENSG00000176692, ENSG00000137077, ENSG00000092969	2030	13	16792	3.18151	1	0.683674	70.7895
GOTERM_BP_DIRECT	GO:0003198~epithelial to mesenchymal transition involved in endocardial cushion formation	5	0.211238	0.0620853		ENSG00000019549, ENSG00000124216, ENSG00000106991, ENSG00000164683, ENSG00000163909	2030	13	16792	3.18151	1	0.683674	70.7895
GOTERM_BP_DIRECT	GO:0019882~antigen processing and presentation	12	0.506971	0.0621117		ENSG00000204287, ENSG00000196126, ENSG00000223865, ENSG00000169213, ENSG00000134594, ENSG00000237541, ENSG00000090659, ENSG00000231389, ENSG00000166128, ENSG00000196735, ENSG00000242574, ENSG00000135047	2030	55	16792	1.80478	1	0.682634	70.8053
GOTERM_BP_DIRECT	GO:0042493~response to drug	47	1.98564	0.0630103		ENSG00000125740, ENSG00000173482, ENSG00000138796, ENSG00000102468, ENSG00000141448, ENSG00000105329, ENSG00000183023, ENSG00000073756, ENSG00000150630, ENSG00000198400, ENSG00000182871, ENSG00000157240, ENSG00000092969, ENSG00000176387, ENSG00000079215, ENSG00000135046, ENSG00000165168, ENSG00000113083, ENSG00000165029, ENSG00000114013, ENSG00000137801, ENSG00000128271, ENSG00000110092, ENSG0000…	2030	304	16792	1.27888	1	0.686839	71.3377
GOTERM_BP_DIRECT	GO:0036092~phosphatidylinositol-3-phosphate biosynthetic process	11	0.464723	0.065266		ENSG00000113578, ENSG00000078142, ENSG00000169047, ENSG00000105851, ENSG00000077782, ENSG00000171608, ENSG00000138685, ENSG00000140285, ENSG00000138675, ENSG00000070193, ENSG00000040933	2030	49	16792	1.85696	1	0.698836	72.6339
GOTERM_BP_DIRECT	GO:0030155~regulation of cell adhesion	10	0.422476	0.0682205		ENSG00000182511, ENSG00000170989, ENSG00000164035, ENSG00000090339, ENSG00000074590, ENSG00000112769, ENSG00000106991, ENSG00000115165, ENSG00000196569, ENSG00000169429	2030	43	16792	1.9237	1	0.714153	74.2477
GOTERM_BP_DIRECT	GO:0045785~positive regulation of cell adhesion	10	0.422476	0.0682205		ENSG00000077420, ENSG00000068323, ENSG00000138448, ENSG00000107562, ENSG00000232810, ENSG00000008256, ENSG00000198959, ENSG00000090539, ENSG00000154188, ENSG00000151651	2030	43	16792	1.9237	1	0.714153	74.2477
GOTERM_BP_DIRECT	GO:0030509~BMP signaling pathway	15	0.633714	0.0697353		ENSG00000124813, ENSG00000169071, ENSG00000182175, ENSG00000183682, ENSG00000108854, ENSG00000163430, ENSG00000157933, ENSG00000106991, ENSG00000153162, ENSG00000204217, ENSG00000166707, ENSG00000168487, ENSG00000156466, ENSG00000115170, ENSG00000120738	2030	76	16792	1.63262	1	0.721121	75.0398
GOTERM_BP_DIRECT	GO:0045638~negative regulation of myeloid cell differentiation	6	0.253485	0.0701191		ENSG00000100906, ENSG00000143995, ENSG00000128016, ENSG00000143772, ENSG00000109906, ENSG00000134138	2030	19	16792	2.61219	1	0.721994	75.2368
GOTERM_BP_DIRECT	GO:0051968~positive regulation of synaptic transmission, glutamatergic	6	0.253485	0.0701191		ENSG00000169992, ENSG00000189056, ENSG00000073756, ENSG00000128271, ENSG00000198400, ENSG00000251322	2030	19	16792	2.61219	1	0.721994	75.2368
GOTERM_BP_DIRECT	GO:0043011~myeloid dendritic cell differentiation	6	0.253485	0.0701191		ENSG00000114013, ENSG00000164935, ENSG00000105329, ENSG00000164400, ENSG00000066336, ENSG00000123685	2030	19	16792	2.61219	1	0.721994	75.2368
GOTERM_BP_DIRECT	GO:0060716~labyrinthine layer blood vessel development	6	0.253485	0.0701191		ENSG00000143494, ENSG00000071246, ENSG00000105989, ENSG00000142871, ENSG00000164683, ENSG00000135547	2030	19	16792	2.61219	1	0.721994	75.2368
GOTERM_BP_DIRECT	GO:0048260~positive regulation of receptor-mediated endocytosis	6	0.253485	0.0701191		ENSG00000106366, ENSG00000109072, ENSG00000151746, ENSG00000118473, ENSG00000127946, ENSG00000137077	2030	19	16792	2.61219	1	0.721994	75.2368
GOTERM_BP_DIRECT	GO:0010975~regulation of neuron projection development	6	0.253485	0.0701191		ENSG00000166579, ENSG00000145423, ENSG00000104332, ENSG00000115355, ENSG00000113657, ENSG00000132639	2030	19	16792	2.61219	1	0.721994	75.2368
GOTERM_BP_DIRECT	GO:0007263~nitric oxide mediated signal transduction	6	0.253485	0.0701191		ENSG00000135218, ENSG00000061918, ENSG00000164867, ENSG00000130203, ENSG00000171051, ENSG00000164116	2030	19	16792	2.61219	1	0.721994	75.2368
GOTERM_BP_DIRECT	GO:0045879~negative regulation of smoothened signaling pathway	6	0.253485	0.0701191		ENSG00000124813, ENSG00000106571, ENSG00000117425, ENSG00000213859, ENSG00000107882, ENSG00000126603	2030	19	16792	2.61219	1	0.721994	75.2368
GOTERM_BP_DIRECT	GO:0010765~positive regulation of sodium ion transport	6	0.253485	0.0701191		ENSG00000105711, ENSG00000018236, ENSG00000114279, ENSG00000196632, ENSG00000166257, ENSG00000118515	2030	19	16792	2.61219	1	0.721994	75.2368
GOTERM_BP_DIRECT	GO:0034332~adherens junction organization	9	0.380228	0.0707484		ENSG00000129910, ENSG00000162706, ENSG00000113361, ENSG00000140937, ENSG00000105245, ENSG00000140945, ENSG00000179776, ENSG00000166128, ENSG00000170558	2030	37	16792	2.01209	1	0.72414	75.5565
GOTERM_BP_DIRECT	GO:0009311~oligosaccharide metabolic process	7	0.295733	0.0726862		ENSG00000064225, ENSG00000140557, ENSG00000157350, ENSG00000197093, ENSG00000115525, ENSG00000117069, ENSG00000113532	2030	25	16792	2.31614	1	0.73293	76.5169
GOTERM_BP_DIRECT	GO:0048589~developmental growth	7	0.295733	0.0726862		ENSG00000106571, ENSG00000180447, ENSG00000074047, ENSG00000108175, ENSG00000148926, ENSG00000175707, ENSG00000171310	2030	25	16792	2.31614	1	0.73293	76.5169
GOTERM_BP_DIRECT	GO:0061304~retinal blood vessel morphogenesis	3	0.126743	0.0741062		ENSG00000187498, ENSG00000174804, ENSG00000138061	2030	4	16792	6.20394	1	0.73887	77.1978
GOTERM_BP_DIRECT	GO:0072672~neutrophil extravasation	3	0.126743	0.0741062		ENSG00000105851, ENSG00000171608, ENSG00000124731	2030	4	16792	6.20394	1	0.73887	77.1978
GOTERM_BP_DIRECT	GO:0030260~entry into host cell	3	0.126743	0.0741062		ENSG00000121966, ENSG00000160791, ENSG00000010610	2030	4	16792	6.20394	1	0.73887	77.1978
GOTERM_BP_DIRECT	GO:0007442~hindgut morphogenesis	3	0.126743	0.0741062		ENSG00000106571, ENSG00000074047, ENSG00000114251	2030	4	16792	6.20394	1	0.73887	77.1978
GOTERM_BP_DIRECT	GO:0031394~positive regulation of prostaglandin biosynthetic process	3	0.126743	0.0741062		ENSG00000166148, ENSG00000073756, ENSG00000135046	2030	4	16792	6.20394	1	0.73887	77.1978
GOTERM_BP_DIRECT	GO:0045217~cell-cell junction maintenance	3	0.126743	0.0741062		ENSG00000169992, ENSG00000182578, ENSG00000179820	2030	4	16792	6.20394	1	0.73887	77.1978
GOTERM_BP_DIRECT	GO:0038094~Fc-gamma receptor signaling pathway	3	0.126743	0.0741062		ENSG00000158869, ENSG00000166523, ENSG00000166527	2030	4	16792	6.20394	1	0.73887	77.1978
GOTERM_BP_DIRECT	GO:0072012~glomerulus vasculature development	3	0.126743	0.0741062		ENSG00000091879, ENSG00000120156, ENSG00000154188	2030	4	16792	6.20394	1	0.73887	77.1978
GOTERM_BP_DIRECT	GO:0051599~response to hydrostatic pressure	3	0.126743	0.0741062		ENSG00000198400, ENSG00000182871, ENSG00000058668	2030	4	16792	6.20394	1	0.73887	77.1978
GOTERM_BP_DIRECT	GO:0061333~renal tubule morphogenesis	3	0.126743	0.0741062		ENSG00000118762, ENSG00000081189, ENSG00000187498	2030	4	16792	6.20394	1	0.73887	77.1978
GOTERM_BP_DIRECT	GO:0032507~maintenance of protein location in cell	3	0.126743	0.0741062		ENSG00000105974, ENSG00000010610, ENSG00000113758	2030	4	16792	6.20394	1	0.73887	77.1978
GOTERM_BP_DIRECT	GO:0060364~frontal suture morphogenesis	3	0.126743	0.0741062		ENSG00000106571, ENSG00000105329, ENSG00000119699	2030	4	16792	6.20394	1	0.73887	77.1978
GOTERM_BP_DIRECT	GO:0010574~regulation of vascular endothelial growth factor production	3	0.126743	0.0741062		ENSG00000108691, ENSG00000121807, ENSG00000136244	2030	4	16792	6.20394	1	0.73887	77.1978
GOTERM_BP_DIRECT	GO:0060355~positive regulation of cell adhesion molecule production	3	0.126743	0.0741062		ENSG00000158270, ENSG00000105974, ENSG00000125538	2030	4	16792	6.20394	1	0.73887	77.1978
GOTERM_BP_DIRECT	GO:0048861~leukemia inhibitory factor signaling pathway	3	0.126743	0.0741062		ENSG00000113594, ENSG00000134352, ENSG00000128342	2030	4	16792	6.20394	1	0.73887	77.1978
GOTERM_BP_DIRECT	GO:0045919~positive regulation of cytolysis	3	0.126743	0.0741062		ENSG00000104972, ENSG00000089041, ENSG00000112293	2030	4	16792	6.20394	1	0.73887	77.1978
GOTERM_BP_DIRECT	GO:0043372~positive regulation of CD4-positive, alpha-beta T cell differentiation	3	0.126743	0.0741062		ENSG00000112149, ENSG00000123338, ENSG00000117586	2030	4	16792	6.20394	1	0.73887	77.1978
GOTERM_BP_DIRECT	GO:0051414~response to cortisol	3	0.126743	0.0741062		ENSG00000145147, ENSG00000163453, ENSG00000184347	2030	4	16792	6.20394	1	0.73887	77.1978
GOTERM_BP_DIRECT	GO:0072144~glomerular mesangial cell development	3	0.126743	0.0741062		ENSG00000177464, ENSG00000107796, ENSG00000176692	2030	4	16792	6.20394	1	0.73887	77.1978
GOTERM_BP_DIRECT	GO:0060708~spongiotrophoblast differentiation	3	0.126743	0.0741062		ENSG00000183734, ENSG00000184557, ENSG00000128342	2030	4	16792	6.20394	1	0.73887	77.1978
GOTERM_BP_DIRECT	GO:0021938~smoothened signaling pathway involved in regulation of cerebellar granule cell precursor cell proliferation	3	0.126743	0.0741062		ENSG00000111087, ENSG00000074047, ENSG00000128602	2030	4	16792	6.20394	1	0.73887	77.1978
GOTERM_BP_DIRECT	GO:0097113~AMPA glutamate receptor clustering	3	0.126743	0.0741062		ENSG00000132535, ENSG00000130203, ENSG00000251322	2030	4	16792	6.20394	1	0.73887	77.1978
GOTERM_BP_DIRECT	GO:0003273~cell migration involved in endocardial cushion formation	3	0.126743	0.0741062		ENSG00000019549, ENSG00000106991, ENSG00000166341	2030	4	16792	6.20394	1	0.73887	77.1978
GOTERM_BP_DIRECT	GO:2000969~positive regulation of alpha-amino-3-hydroxy-5-methyl-4-isoxazole propionate selective glutamate receptor activity	3	0.126743	0.0741062		ENSG00000189056, ENSG00000198576, ENSG00000251322	2030	4	16792	6.20394	1	0.73887	77.1978
GOTERM_BP_DIRECT	GO:0022009~central nervous system vasculogenesis	3	0.126743	0.0741062		ENSG00000188064, ENSG00000154764, ENSG00000106991	2030	4	16792	6.20394	1	0.73887	77.1978
GOTERM_BP_DIRECT	GO:0045123~cellular extravasation	3	0.126743	0.0741062		ENSG00000160255, ENSG00000232810, ENSG00000213949	2030	4	16792	6.20394	1	0.73887	77.1978
GOTERM_BP_DIRECT	GO:2001135~regulation of endocytic recycling	3	0.126743	0.0741062		ENSG00000103034, ENSG00000112276, ENSG00000198825	2030	4	16792	6.20394	1	0.73887	77.1978
GOTERM_BP_DIRECT	GO:0072675~osteoclast fusion	3	0.126743	0.0741062		ENSG00000164935, ENSG00000156535, ENSG00000107957	2030	4	16792	6.20394	1	0.73887	77.1978
GOTERM_BP_DIRECT	GO:0048050~post-embryonic eye morphogenesis	3	0.126743	0.0741062		ENSG00000166147, ENSG00000117122, ENSG00000115380	2030	4	16792	6.20394	1	0.73887	77.1978
GOTERM_BP_DIRECT	GO:0002248~connective tissue replacement involved in inflammatory response wound healing	3	0.126743	0.0741062		ENSG00000105329, ENSG00000181104, ENSG00000100644	2030	4	16792	6.20394	1	0.73887	77.1978
GOTERM_BP_DIRECT	GO:0002677~negative regulation of chronic inflammatory response	3	0.126743	0.0741062		ENSG00000137869, ENSG00000118503, ENSG00000049768	2030	4	16792	6.20394	1	0.73887	77.1978
GOTERM_BP_DIRECT	GO:0010977~negative regulation of neuron projection development	10	0.422476	0.0769862		ENSG00000104435, ENSG00000026025, ENSG00000175745, ENSG00000113657, ENSG00000198121, ENSG00000109099, ENSG00000111199, ENSG00000100097, ENSG00000072832, ENSG00000152377	2030	44	16792	1.87998	1	0.751572	78.5217
GOTERM_BP_DIRECT	GO:0045471~response to ethanol	19	0.802704	0.0788282		ENSG00000143546, ENSG00000145391, ENSG00000108691, ENSG00000159251, ENSG00000198400, ENSG00000105697, ENSG00000113140, ENSG00000170458, ENSG00000140538, ENSG00000006638, ENSG00000010810, ENSG00000129596, ENSG00000090339, ENSG00000181092, ENSG00000162692, ENSG00000110092, ENSG00000183454, ENSG00000174697, ENSG00000041982	2030	105	16792	1.49682	1	0.758957	79.3298
GOTERM_BP_DIRECT	GO:0006937~regulation of muscle contraction	5	0.211238	0.0788947		ENSG00000105048, ENSG00000130598, ENSG00000101335, ENSG00000111262, ENSG00000180616	2030	14	16792	2.95426	1	0.758168	79.3585
GOTERM_BP_DIRECT	GO:0032743~positive regulation of interleukin-2 production	5	0.211238	0.0788947		ENSG00000112149, ENSG00000121807, ENSG00000184588, ENSG00000117586, ENSG00000135046	2030	14	16792	2.95426	1	0.758168	79.3585
GOTERM_BP_DIRECT	GO:1902230~negative regulation of intrinsic apoptotic signaling pathway in response to DNA damage	5	0.211238	0.0788947		ENSG00000019549, ENSG00000124216, ENSG00000144476, ENSG00000107562, ENSG00000145423	2030	14	16792	2.95426	1	0.758168	79.3585
GOTERM_BP_DIRECT	GO:0030833~regulation of actin filament polymerization	5	0.211238	0.0788947		ENSG00000049540, ENSG00000077264, ENSG00000137478, ENSG00000124126, ENSG00000180353	2030	14	16792	2.95426	1	0.758168	79.3585
GOTERM_BP_DIRECT	GO:0030194~positive regulation of blood coagulation	5	0.211238	0.0788947		ENSG00000135218, ENSG00000006638, ENSG00000106366, ENSG00000137801, ENSG00000181104	2030	14	16792	2.95426	1	0.758168	79.3585
GOTERM_BP_DIRECT	GO:0010839~negative regulation of keratinocyte proliferation	5	0.211238	0.0788947		ENSG00000019549, ENSG00000156535, ENSG00000125266, ENSG00000119138, ENSG00000175707	2030	14	16792	2.95426	1	0.758168	79.3585
GOTERM_BP_DIRECT	GO:0010001~glial cell differentiation	5	0.211238	0.0788947		ENSG00000189056, ENSG00000138685, ENSG00000138675, ENSG00000172020, ENSG00000170558	2030	14	16792	2.95426	1	0.758168	79.3585
GOTERM_BP_DIRECT	GO:0071354~cellular response to interleukin-6	5	0.211238	0.0788947		ENSG00000064225, ENSG00000108691, ENSG00000110876, ENSG00000124212, ENSG00000105697	2030	14	16792	2.95426	1	0.758168	79.3585
GOTERM_BP_DIRECT	GO:0042311~vasodilation	5	0.211238	0.0788947		ENSG00000168398, ENSG00000128271, ENSG00000130203, ENSG00000121361, ENSG00000213949	2030	14	16792	2.95426	1	0.758168	79.3585
GOTERM_BP_DIRECT	GO:0010812~negative regulation of cell-substrate adhesion	5	0.211238	0.0788947		ENSG00000091879, ENSG00000108821, ENSG00000174804, ENSG00000100097, ENSG00000152377	2030	14	16792	2.95426	1	0.758168	79.3585
GOTERM_BP_DIRECT	GO:0071277~cellular response to calcium ion	11	0.464723	0.0815952		ENSG00000125740, ENSG00000132965, ENSG00000081189, ENSG00000105808, ENSG00000068305, ENSG00000143772, ENSG00000048545, ENSG00000157764, ENSG00000112293, ENSG00000169504, ENSG00000114251	2030	51	16792	1.78414	1	0.769055	80.4899
GOTERM_BP_DIRECT	GO:0000226~microtubule cytoskeleton organization	14	0.591466	0.0816028		ENSG00000162946, ENSG00000124006, ENSG00000118200, ENSG00000007047, ENSG00000170390, ENSG00000078018, ENSG00000131711, ENSG00000171533, ENSG00000066629, ENSG00000116871, ENSG00000166963, ENSG00000144824, ENSG00000072832, ENSG00000169515	2030	71	16792	1.63108	1	0.768018	80.493
GOTERM_BP_DIRECT	GO:0071260~cellular response to mechanical stimulus	14	0.591466	0.0816028		ENSG00000116717, ENSG00000120949, ENSG00000105329, ENSG00000152661, ENSG00000073756, ENSG00000106991, ENSG00000101916, ENSG00000108821, ENSG00000196664, ENSG00000153162, ENSG00000186642, ENSG00000101017, ENSG00000148677, ENSG00000125538	2030	71	16792	1.63108	1	0.768018	80.493
GOTERM_BP_DIRECT	GO:0051260~protein homooligomerization	29	1.22518	0.0818093		ENSG00000105974, ENSG00000091106, ENSG00000100292, ENSG00000110906, ENSG00000130770, ENSG00000184743, ENSG00000198523, ENSG00000171864, ENSG00000156486, ENSG00000157103, ENSG00000102057, ENSG00000167772, ENSG00000148175, ENSG00000111262, ENSG00000134504, ENSG00000184408, ENSG00000158270, ENSG00000110799, ENSG00000153885, ENSG00000113657, ENSG00000198959, ENSG00000146197, ENSG00000013016, ENSG0000…	2030	177	16792	1.35529	1	0.767844	80.577
GOTERM_BP_DIRECT	GO:0050873~brown fat cell differentiation	8	0.337981	0.0835212		ENSG00000221818, ENSG00000170323, ENSG00000101493, ENSG00000106538, ENSG00000073756, ENSG00000181092, ENSG00000112769, ENSG00000116741	2030	32	16792	2.06798	1	0.774086	81.2607
GOTERM_BP_DIRECT	GO:0048167~regulation of synaptic plasticity	8	0.337981	0.0835212		ENSG00000102466, ENSG00000144619, ENSG00000128271, ENSG00000081189, ENSG00000113749, ENSG00000145632, ENSG00000092051, ENSG00000061337	2030	32	16792	2.06798	1	0.774086	81.2607
GOTERM_BP_DIRECT	GO:0009306~protein secretion	8	0.337981	0.0835212		ENSG00000105088, ENSG00000119681, ENSG00000175906, ENSG00000089248, ENSG00000171951, ENSG00000173267, ENSG00000054803, ENSG00000166128	2030	32	16792	2.06798	1	0.774086	81.2607
GOTERM_BP_DIRECT	GO:0050830~defense response to Gram-positive bacterium	16	0.675961	0.0839507		ENSG00000135218, ENSG00000197405, ENSG00000232810, ENSG00000160712, ENSG00000187796, ENSG00000179954, ENSG00000089041, ENSG00000000938, ENSG00000106952, ENSG00000135077, ENSG00000188373, ENSG00000102575, ENSG00000137462, ENSG00000151694, ENSG00000136244, ENSG00000148926	2030	85	16792	1.55707	1	0.774835	81.4286
GOTERM_BP_DIRECT	GO:2000463~positive regulation of excitatory postsynaptic potential	6	0.253485	0.0845752		ENSG00000169992, ENSG00000189056, ENSG00000132535, ENSG00000161681, ENSG00000154764, ENSG00000251322	2030	20	16792	2.48158	1	0.776386	81.6701
GOTERM_BP_DIRECT	GO:0001892~embryonic placenta development	6	0.253485	0.0845752		ENSG00000100311, ENSG00000118762, ENSG00000164400, ENSG00000100644, ENSG00000164442, ENSG00000116016	2030	20	16792	2.48158	1	0.776386	81.6701
GOTERM_BP_DIRECT	GO:0060068~vagina development	4	0.16899	0.0846133		ENSG00000167601, ENSG00000091831, ENSG00000153208, ENSG00000114251	2030	9	16792	3.67641	1	0.775502	81.6848
GOTERM_BP_DIRECT	GO:0032330~regulation of chondrocyte differentiation	4	0.16899	0.0846133		ENSG00000178573, ENSG00000104447, ENSG00000087494, ENSG00000118523	2030	9	16792	3.67641	1	0.775502	81.6848
GOTERM_BP_DIRECT	GO:0061314~Notch signaling involved in heart development	4	0.16899	0.0846133		ENSG00000124216, ENSG00000164683, ENSG00000135547, ENSG00000134250	2030	9	16792	3.67641	1	0.775502	81.6848
GOTERM_BP_DIRECT	GO:0090136~epithelial cell-cell adhesion	4	0.16899	0.0846133		ENSG00000140859, ENSG00000112276, ENSG00000082781, ENSG00000035403	2030	9	16792	3.67641	1	0.775502	81.6848
GOTERM_BP_DIRECT	GO:0021799~cerebral cortex radially oriented cell migration	4	0.16899	0.0846133		ENSG00000106852, ENSG00000166579, ENSG00000163492, ENSG00000150764	2030	9	16792	3.67641	1	0.775502	81.6848
GOTERM_BP_DIRECT	GO:0071223~cellular response to lipoteichoic acid	4	0.16899	0.0846133		ENSG00000135218, ENSG00000137462, ENSG00000095970, ENSG00000170458	2030	9	16792	3.67641	1	0.775502	81.6848
GOTERM_BP_DIRECT	GO:0021785~branchiomotor neuron axon guidance	4	0.16899	0.0846133		ENSG00000221866, ENSG00000099250, ENSG00000136040, ENSG00000004399	2030	9	16792	3.67641	1	0.775502	81.6848
GOTERM_BP_DIRECT	GO:0002544~chronic inflammatory response	4	0.16899	0.0846133		ENSG00000143546, ENSG00000152661, ENSG00000137801, ENSG00000162692	2030	9	16792	3.67641	1	0.775502	81.6848
GOTERM_BP_DIRECT	GO:0060670~branching involved in labyrinthine layer morphogenesis	4	0.16899	0.0846133		ENSG00000184557, ENSG00000146374, ENSG00000136634, ENSG00000148926	2030	9	16792	3.67641	1	0.775502	81.6848
GOTERM_BP_DIRECT	GO:0035313~wound healing, spreading of epidermal cells	4	0.16899	0.0846133		ENSG00000130635, ENSG00000161638, ENSG00000151694, ENSG00000113070	2030	9	16792	3.67641	1	0.775502	81.6848
GOTERM_BP_DIRECT	GO:2000810~regulation of bicellular tight junction assembly	4	0.16899	0.0846133		ENSG00000019549, ENSG00000124216, ENSG00000027075, ENSG00000152661	2030	9	16792	3.67641	1	0.775502	81.6848
GOTERM_BP_DIRECT	GO:0086014~atrial cardiac muscle cell action potential	4	0.16899	0.0846133		ENSG00000152661, ENSG00000145362, ENSG00000166257, ENSG00000182963	2030	9	16792	3.67641	1	0.775502	81.6848
GOTERM_BP_DIRECT	GO:1901223~negative regulation of NIK/NF-kappaB signaling	4	0.16899	0.0846133		ENSG00000142405, ENSG00000101265, ENSG00000061273, ENSG00000182885	2030	9	16792	3.67641	1	0.775502	81.6848
GOTERM_BP_DIRECT	GO:0002237~response to molecule of bacterial origin	4	0.16899	0.0846133		ENSG00000137462, ENSG00000136634, ENSG00000169429, ENSG00000118503	2030	9	16792	3.67641	1	0.775502	81.6848
GOTERM_BP_DIRECT	GO:0048245~eosinophil chemotaxis	4	0.16899	0.0846133		ENSG00000181374, ENSG00000108688, ENSG00000171951, ENSG00000277632	2030	9	16792	3.67641	1	0.775502	81.6848
GOTERM_BP_DIRECT	GO:0046641~positive regulation of alpha-beta T cell proliferation	4	0.16899	0.0846133		ENSG00000121807, ENSG00000117586, ENSG00000121594, ENSG00000178562	2030	9	16792	3.67641	1	0.775502	81.6848
GOTERM_BP_DIRECT	GO:0001973~adenosine receptor signaling pathway	4	0.16899	0.0846133		ENSG00000282608, ENSG00000163485, ENSG00000114353, ENSG00000128271	2030	9	16792	3.67641	1	0.775502	81.6848
GOTERM_BP_DIRECT	GO:0071404~cellular response to low-density lipoprotein particle stimulus	4	0.16899	0.0846133		ENSG00000135218, ENSG00000150093, ENSG00000160255, ENSG00000158869	2030	9	16792	3.67641	1	0.775502	81.6848
GOTERM_BP_DIRECT	GO:0002053~positive regulation of mesenchymal cell proliferation	7	0.295733	0.08526		ENSG00000077782, ENSG00000116132, ENSG00000105989, ENSG00000128602, ENSG00000184058, ENSG00000090539, ENSG00000114251	2030	26	16792	2.22706	1	0.77713	81.9316
GOTERM_BP_DIRECT	GO:0051491~positive regulation of filopodium assembly	7	0.295733	0.08526		ENSG00000119729, ENSG00000113657, ENSG00000075618, ENSG00000137077, ENSG00000099864, ENSG00000106799, ENSG00000119699	2030	26	16792	2.22706	1	0.77713	81.9316
GOTERM_BP_DIRECT	GO:0032148~activation of protein kinase B activity	7	0.295733	0.08526		ENSG00000113578, ENSG00000100311, ENSG00000091039, ENSG00000115355, ENSG00000017427, ENSG00000140538, ENSG00000114251	2030	26	16792	2.22706	1	0.77713	81.9316
GOTERM_BP_DIRECT	GO:0006027~glycosaminoglycan catabolic process	7	0.295733	0.08526		ENSG00000063660, ENSG00000183098, ENSG00000010404, ENSG00000135677, ENSG00000142798, ENSG00000133800, ENSG00000169439	2030	26	16792	2.22706	1	0.77713	81.9316
GOTERM_BP_DIRECT	GO:0032870~cellular response to hormone stimulus	10	0.422476	0.0864078		ENSG00000166148, ENSG00000125740, ENSG00000131477, ENSG00000119630, ENSG00000145147, ENSG00000204472, ENSG00000163453, ENSG00000184347, ENSG00000196557, ENSG00000120129	2030	45	16792	1.8382	1	0.780767	82.362
GOTERM_BP_DIRECT	GO:0046330~positive regulation of JNK cascade	13	0.549218	0.0874044		ENSG00000131080, ENSG00000116717, ENSG00000232810, ENSG00000154764, ENSG00000187796, ENSG00000111199, ENSG00000099860, ENSG00000101265, ENSG00000118523, ENSG00000037280, ENSG00000137077, ENSG00000125538, ENSG00000135299	2030	65	16792	1.65438	1	0.783729	82.7278
GOTERM_BP_DIRECT	GO:0035019~somatic stem cell population maintenance	13	0.549218	0.0874044		ENSG00000186174, ENSG00000183734, ENSG00000155090, ENSG00000178764, ENSG00000169744, ENSG00000104332, ENSG00000157933, ENSG00000154764, ENSG00000138685, ENSG00000157764, ENSG00000066336, ENSG00000070193, ENSG00000116016	2030	65	16792	1.65438	1	0.783729	82.7278
GOTERM_BP_DIRECT	GO:0007015~actin filament organization	14	0.591466	0.0891012		ENSG00000136541, ENSG00000167460, ENSG00000163431, ENSG00000015285, ENSG00000241978, ENSG00000111199, ENSG00000113758, ENSG00000154553, ENSG00000075618, ENSG00000128872, ENSG00000072110, ENSG00000196405, ENSG00000198467, ENSG00000163554	2030	72	16792	1.60843	1	0.789356	83.334
GOTERM_BP_DIRECT	GO:0016485~protein processing	14	0.591466	0.0891012		ENSG00000106571, ENSG00000099139, ENSG00000010256, ENSG00000156103, ENSG00000078142, ENSG00000122862, ENSG00000088882, ENSG00000089041, ENSG00000157227, ENSG00000121898, ENSG00000187240, ENSG00000109625, ENSG00000087116, ENSG00000156140	2030	72	16792	1.60843	1	0.789356	83.334
GOTERM_BP_DIRECT	GO:0010951~negative regulation of endopeptidase activity	21	0.887199	0.0898486		ENSG00000149257, ENSG00000106366, ENSG00000100767, ENSG00000170542, ENSG00000105825, ENSG00000175899, ENSG00000011201, ENSG00000163359, ENSG00000197632, ENSG00000125730, ENSG00000102032, ENSG00000152377, ENSG00000115760, ENSG00000109072, ENSG00000156535, ENSG00000003436, ENSG00000132386, ENSG00000149131, ENSG00000102265, ENSG00000162267, ENSG00000035862	2030	121	16792	1.43562	1	0.791221	83.5946
GOTERM_BP_DIRECT	GO:0071320~cellular response to cAMP	11	0.464723	0.0906184		ENSG00000103569, ENSG00000183023, ENSG00000086991, ENSG00000181092, ENSG00000100678, ENSG00000099822, ENSG00000105851, ENSG00000159167, ENSG00000180509, ENSG00000169403, ENSG00000115461	2030	52	16792	1.74983	1	0.793146	83.859
GOTERM_BP_DIRECT	GO:0048013~ephrin receptor signaling pathway	16	0.675961	0.0908769		ENSG00000163466, ENSG00000125266, ENSG00000198400, ENSG00000044524, ENSG00000128656, ENSG00000140538, ENSG00000087245, ENSG00000010810, ENSG00000100985, ENSG00000108947, ENSG00000106123, ENSG00000077264, ENSG00000205726, ENSG00000196961, ENSG00000156299, ENSG00000169439	2030	86	16792	1.53896	1	0.793128	83.9469
GOTERM_BP_DIRECT	GO:0030890~positive regulation of B cell proliferation	9	0.380228	0.0911316		ENSG00000186827, ENSG00000101017, ENSG00000081237, ENSG00000123338, ENSG00000081189, ENSG00000169508, ENSG00000113916, ENSG00000175505, ENSG00000102524	2030	39	16792	1.9089	1	0.793096	84.033
GOTERM_BP_DIRECT	GO:0000302~response to reactive oxygen species	9	0.380228	0.0911316		ENSG00000165168, ENSG00000176153, ENSG00000211445, ENSG00000116157, ENSG00000086991, ENSG00000130203, ENSG00000164294, ENSG00000054356, ENSG00000173846	2030	39	16792	1.9089	1	0.793096	84.033
GOTERM_BP_DIRECT	GO:0045668~negative regulation of osteoblast differentiation	9	0.380228	0.0911316		ENSG00000122691, ENSG00000104332, ENSG00000232810, ENSG00000157933, ENSG00000061273, ENSG00000233608, ENSG00000107882, ENSG00000090539, ENSG00000115461	2030	39	16792	1.9089	1	0.793096	84.033
GOTERM_BP_DIRECT	GO:0002931~response to ischemia	8	0.337981	0.0954873		ENSG00000073150, ENSG00000105974, ENSG00000110218, ENSG00000112276, ENSG00000070808, ENSG00000081189, ENSG00000154277, ENSG00000120738	2030	33	16792	2.00531	1	0.807894	85.4399
GOTERM_BP_DIRECT	GO:0050808~synapse organization	8	0.337981	0.0954873		ENSG00000188064, ENSG00000225968, ENSG00000169992, ENSG00000146938, ENSG00000155961, ENSG00000077264, ENSG00000197535, ENSG00000173267	2030	33	16792	2.00531	1	0.807894	85.4399
GOTERM_BP_DIRECT	GO:0007219~Notch signaling pathway	20	0.844951	0.0966783		ENSG00000113361, ENSG00000134460, ENSG00000196159, ENSG00000204301, ENSG00000121068, ENSG00000105329, ENSG00000074181, ENSG00000164683, ENSG00000134250, ENSG00000163909, ENSG00000198523, ENSG00000019549, ENSG00000018236, ENSG00000275410, ENSG00000213694, ENSG00000102935, ENSG00000176692, ENSG00000151694, ENSG00000135547, ENSG00000173705	2030	115	16792	1.43859	1	0.811061	85.8036
GOTERM_BP_DIRECT	GO:0045444~fat cell differentiation	14	0.591466	0.0970143		ENSG00000069122, ENSG00000095752, ENSG00000122877, ENSG00000105270, ENSG00000198873, ENSG00000119508, ENSG00000127954, ENSG00000091039, ENSG00000082196, ENSG00000110092, ENSG00000104918, ENSG00000156466, ENSG00000115966, ENSG00000171488	2030	73	16792	1.5864	1	0.811264	85.9046
GOTERM_BP_DIRECT	GO:2000251~positive regulation of actin cytoskeleton reorganization	5	0.211238	0.0977063		ENSG00000182511, ENSG00000101336, ENSG00000120156, ENSG00000180353, ENSG00000140538	2030	15	16792	2.75731	1	0.812674	86.1106
GOTERM_BP_DIRECT	GO:0043149~stress fiber assembly	5	0.211238	0.0977063		ENSG00000049540, ENSG00000150093, ENSG00000159840, ENSG00000112137, ENSG00000082781	2030	15	16792	2.75731	1	0.812674	86.1106
GOTERM_BP_DIRECT	GO:0006198~cAMP catabolic process	5	0.211238	0.0977063		ENSG00000186642, ENSG00000123360, ENSG00000112541, ENSG00000115252, ENSG00000184588	2030	15	16792	2.75731	1	0.812674	86.1106
GOTERM_BP_DIRECT	GO:0051044~positive regulation of membrane protein ectodomain proteolysis	5	0.211238	0.0977063		ENSG00000232810, ENSG00000130203, ENSG00000125538, ENSG00000112293, ENSG00000151651	2030	15	16792	2.75731	1	0.812674	86.1106
GOTERM_BP_DIRECT	GO:0032270~positive regulation of cellular protein metabolic process	5	0.211238	0.0977063		ENSG00000100906, ENSG00000105329, ENSG00000181092, ENSG00000184371, ENSG00000122641	2030	15	16792	2.75731	1	0.812674	86.1106
GOTERM_BP_DIRECT	GO:0016337~single organismal cell-cell adhesion	18	0.760456	0.0978716		ENSG00000154721, ENSG00000088827, ENSG00000162493, ENSG00000187955, ENSG00000149564, ENSG00000164035, ENSG00000091129, ENSG00000060656, ENSG00000125810, ENSG00000197467, ENSG00000174059, ENSG00000151651, ENSG00000154096, ENSG00000169992, ENSG00000090339, ENSG00000171812, ENSG00000162692, ENSG00000179776	2030	101	16792	1.4742	1	0.812294	86.1593
GOTERM_BP_DIRECT	GO:0048678~response to axon injury	7	0.295733	0.0989491		ENSG00000198400, ENSG00000138685, ENSG00000113657, ENSG00000204472, ENSG00000082482, ENSG00000140538, ENSG00000100097	2030	27	16792	2.14457	1	0.814973	86.4733
GOTERM_BP_DIRECT	GO:0031032~actomyosin structure organization	7	0.295733	0.0989491		ENSG00000171357, ENSG00000159251, ENSG00000112137, ENSG00000082397, ENSG00000130176, ENSG00000139926, ENSG00000133026	2030	27	16792	2.14457	1	0.814973	86.4733
GOTERM_BP_DIRECT	GO:0035329~hippo signaling	7	0.295733	0.0989491		ENSG00000114019, ENSG00000196159, ENSG00000150457, ENSG00000198961, ENSG00000166025, ENSG00000018408, ENSG00000166341	2030	27	16792	2.14457	1	0.814973	86.4733
GOTERM_BP_DIRECT	GO:0002224~toll-like receptor signaling pathway	7	0.295733	0.0989491		ENSG00000164733, ENSG00000174130, ENSG00000143387, ENSG00000101916, ENSG00000174125, ENSG00000135047, ENSG00000196664	2030	27	16792	2.14457	1	0.814973	86.4733

## Sheet: Hoja1
	Term	Count	%	PValue	-log p-value
	Cell adhesion	180	7.60456	1.02718e-50	49.9884
	Extracellular matrix organization	93	3.92902	5.89961e-34	33.2292
	Angiogenesis	90	3.80228	1.69684e-26	25.7704
	Inflammatory response	123	5.19645	9.78792e-26	25.0093
	Positive regulation of angiogenesis	50	2.11238	1.36366e-16	15.8653
	Signal transduction	236	9.97043	1.75529e-16	15.7557
	Leukocyte migration	49	2.07013	1.42488e-14	13.8462
	Collagen catabolic process	34	1.43642	1.62141e-14	13.7901
	Extracellular matrix disassembly	36	1.52091	2.05842e-13	12.6865
	Chemotaxis	47	1.98564	3.15032e-13	12.5016
	Integrin-mediated signaling pathway	41	1.73215	8.01744e-13	12.096
	Immune response	104	4.39375	9.0276e-13	12.0444
	Positive regulation of cell migration	59	2.49261	2.06172e-12	11.6858
	Collagen fibril organization	24	1.01394	3.74895e-12	11.4261
	Cell-matrix adhesion	37	1.56316	1.57387e-11	10.803
	Endodermal cell differentiation	19	0.802704	4.47314e-11	10.3494
	Cell-cell signaling	68	2.87283	3.0796e-10	9.51151
	Positive regulation of ERK1 and ERK2 cascade	52	2.19687	9.99681e-10	9.00014
	Skeletal system development	44	1.85889	1.67176e-09	8.77683
	Positive regulation of endothelial cell proliferation	29	1.22518	1.90276e-09	8.72061
	Homophilic cell adhesion via plasma membrane adhesion molecules	48	2.02788	2.15001e-09	8.66756
